# Supplementary material for: Benzyl 3-dehydr­oxy-1,2,5-oxadiazolo[3′,4′:2,3]oleanolate
Source: Acta Crystallogr Sect E Struct Rep Online. 2009 Jul 15;65(Pt 8):o1872. doi: 10.1107/S1600536809026695 (PMC2977140; doi:10.1107/S1600536809026695)
Supplement: Supplementary file 1 [file e-65-o1872-sup1.cif]

##############################################################################
###                                                                        ###
###        Electronic paper (Acta Crystallographica Section E)             ###
###                                                                        ###
##############################################################################
#                                                                            #
# This CIF contains the data in a paper accepted for publication in Acta     #
# Crystallographica Section E. It conforms to the requirements of Notes      #
# for Authors for Section E, and has been peer reviewed under the auspices   #
# of the IUCr Commission on Journals.                                        #
#                                                                            #
# Full details of the Crystallographic Information File format               #
# are given in the paper "The Crystallographic Information File (CIF):       #
# a New Standard Archive File for Crystallography" by S. R. Hall, F. H.      #
# Allen and I. D. Brown [Acta Cryst. (1991), A47, 655-685].                  #
#                                                                            #
# The current version of the core CIF dictionary is obtainable from          #
# ftp://ftp.iucr.org/pub/cif_core.dic. The current version number is 2.4.    #
#                                                                            #
# Software is freely available for graphical display of the structure(s) in  #
# this CIF.  For information consult the CIF home page http://www.iucr.org/  #
# cif/home.html                                                              #
#                                                                            #
# This file may be used for bona fide research purposes within the           #
# scientific community so long as proper attribution is given to the journal # 
# article from which it was obtained.                                        #
#                                                                            #
##############################################################################
                                             
data_I
_audit_creation_method     SHELXL-97
_chemical_name_systematic
;
Benzyl 3-dehydroxy-1,2,5-oxadiazolo[3',4':2,3]oleanolate
;
_chemical_name_common     ?
_chemical_formula_moiety     'C37 H50 N2 O3'
_chemical_formula_sum     'C37 H50 N2 O3'
_chemical_formula_iupac     'C37 H50 N2 O3'
_chemical_formula_weight     570.79
_chemical_melting_point     ?
_symmetry_cell_setting     orthorhombic
_symmetry_space_group_name_H-M     'P 21 21 21'
_symmetry_space_group_name_Hall     'P 2ac 2ab'
loop_
    _symmetry_equiv_pos_as_xyz
    'x, y, z'
    '-x+1/2, -y, z+1/2'
    '-x, y+1/2, -z+1/2'
    'x+1/2, -y+1/2, -z'
_cell_length_a     8.7124(19)
_cell_length_b     19.054(3)
_cell_length_c     19.480(3)
_cell_angle_alpha     90.00
_cell_angle_beta     90.00
_cell_angle_gamma     90.00
_cell_volume     3233.7(10)
_cell_formula_units_Z     4
_cell_measurement_reflns_used     49
_cell_measurement_theta_min     2.13
_cell_measurement_theta_max     15.14
_cell_measurement_temperature     295(2)
_exptl_crystal_description     prism
_exptl_crystal_colour     colorless
_exptl_crystal_size_max     0.4
_exptl_crystal_size_mid     0.3
_exptl_crystal_size_min     0.2
_exptl_crystal_density_diffrn     1.172
_exptl_crystal_density_meas     ?
_exptl_crystal_density_method     'not measured'
_exptl_crystal_F_000     1240
_exptl_absorpt_coefficient_mu     0.073
_exptl_absorpt_correction_type     none
_exptl_absorpt_process_details     ?
_exptl_absorpt_correction_T_min     ?
_exptl_absorpt_correction_T_max     ?
_exptl_special_details
;
absolute configuration has not been established by anomalous
dispersion effects in diffraction measurements on the crystal.
The enantiomer has been assigned by reference to unchanging
chiral centres in the synthetic procedure. The Friedel pairs
were averaged in the final refinement because the Mo K\a radiation
was used and the compound was made of C, H, N and O.
;
_diffrn_ambient_temperature     295(2)
_diffrn_radiation_type     MoK\a
_diffrn_radiation_wavelength     0.71073
_diffrn_radiation_source     'fine-focus sealed tube'
_diffrn_radiation_monochromator     graphite
_diffrn_measurement_device_type     'Bruker P4'
_diffrn_measurement_method     \w
_diffrn_detector_area_resol_mean     ?
_diffrn_reflns_number     4315
_diffrn_reflns_av_R_equivalents     0.0604
_diffrn_reflns_av_sigmaI/netI     0.0843
_diffrn_reflns_theta_min     2.09
_diffrn_reflns_theta_max     25.49
_diffrn_reflns_theta_full     25.49
_diffrn_measured_fraction_theta_max     0.996
_diffrn_measured_fraction_theta_full     0.996
_diffrn_reflns_limit_h_min     -1
_diffrn_reflns_limit_h_max     10
_diffrn_reflns_limit_k_min     -23
_diffrn_reflns_limit_k_max     1
_diffrn_reflns_limit_l_min     -1
_diffrn_reflns_limit_l_max     23
_diffrn_standards_number     3
_diffrn_standards_interval_count     97
_diffrn_standards_interval_time     ?
_diffrn_standards_decay_%     0
_refine_special_details
;
Refinement of <i>F</i>^2^ against ALL reflections. The weighted <i>R</i>-factor
<i>wR</i> and goodness of fit <i>S</i> are based on <i>F</i>^2^, conventional
<i>R</i>-factors <i>R</i> are based on <i>F</i>, with <i>F</i> set to zero for
negative <i>F</i>^2^. The threshold expression of <i>F</i>^2^ >
\s(<i>F</i>^2^) is used only for calculating <i>R</i>-factors(gt) <i>etc</i>.
and is not relevant to the choice of reflections for refinement.
<i>R</i>-factors based on <i>F</i>^2^ are statistically about twice as large
as those based on <i>F</i>, and <i>R</i>- factors based on ALL data will be
even larger.
;
_reflns_number_total     3398
_reflns_number_gt     1649
_reflns_threshold_expression     I>2\s(I)
_refine_ls_structure_factor_coef     Fsqd
_refine_ls_matrix_type     full
_refine_ls_R_factor_all     0.1163
_refine_ls_R_factor_gt     0.0537
_refine_ls_wR_factor_gt     0.1034
_refine_ls_wR_factor_ref     0.1312
_refine_ls_goodness_of_fit_ref     1.003
_refine_ls_restrained_S_all     1.003
_refine_ls_number_reflns     3398
_refine_ls_number_parameters     381
_refine_ls_number_restraints     1
_refine_ls_hydrogen_treatment     constr
_refine_ls_weighting_scheme     calc
_refine_ls_weighting_details
             'calc w=1/[\s^2^(Fo^2^)+(0.001P)^2^+1.8P] where P=(Fo^2^+2Fc^2^)/3'
_atom_sites_solution_hydrogens     geom
_atom_sites_solution_primary     direct
_atom_sites_solution_secondary     difmap
_refine_ls_shift/su_max     0.008
_refine_ls_shift/su_mean     0.001
_refine_diff_density_max     0.161
_refine_diff_density_min     -0.219
_refine_ls_extinction_method     'SHELXTL (Sheldrick, 2008)'
_refine_ls_extinction_coef     0.00114(8)
_refine_ls_extinction_expression
                                  'Fc^*^=kFc[1+0.001xFc^2^\l^3^/sin(2\q)]^-1/4^'
loop_
    _atom_type_symbol
    _atom_type_description
    _atom_type_scat_dispersion_real
    _atom_type_scat_dispersion_imag
    _atom_type_scat_source
    'C' 'C' 0.0033 0.0016
                         'International Tables Vol C Tables 4.2.6.8 and 6.1.1.4'
    'H' 'H' 0.0000 0.0000
                         'International Tables Vol C Tables 4.2.6.8 and 6.1.1.4'
    'N' 'N' 0.0061 0.0033
                         'International Tables Vol C Tables 4.2.6.8 and 6.1.1.4'
    'O' 'O' 0.0106 0.0060
                         'International Tables Vol C Tables 4.2.6.8 and 6.1.1.4'
_computing_data_collection     'XSCANS (Bruker, 1997)'
_computing_cell_refinement     'XSCANS (Bruker, 1997)'
_computing_data_reduction     'XSCANS (Bruker, 1997)'
_computing_structure_solution     'SHELXTL (Sheldrick, 2008)'
_computing_structure_refinement     'SHELXTL (Sheldrick, 2008)'
_computing_molecular_graphics     'SHELXTL (Sheldrick, 2008)'
_computing_publication_material     'SHELXTL (Sheldrick, 2008)'
loop_
    _atom_site_type_symbol
    _atom_site_label
    _atom_site_fract_x
    _atom_site_fract_y
    _atom_site_fract_z
    _atom_site_U_iso_or_equiv
    _atom_site_adp_type
    _atom_site_calc_flag
    _atom_site_refinement_flags
    _atom_site_occupancy
    _atom_site_disorder_assembly
    _atom_site_disorder_group
    O O1 1.1911(2) 0.29241(10) 0.64263(10) 0.0744(7) Uani d . 1 . .
    O O2 0.4830(2) 0.57882(10) 0.26204(9) 0.0712(6) Uani d . 1 . .
    O O3 0.2427(2) 0.55498(10) 0.29343(10) 0.0716(6) Uani d . 1 . .
    N N1 1.0434(3) 0.26443(11) 0.64843(12) 0.0666(8) Uani d . 1 . .
    N N2 1.1866(3) 0.35735(12) 0.60900(12) 0.0664(8) Uani d . 1 . .
    C C1 0.9740(3) 0.42957(13) 0.55969(15) 0.0616(9) Uani d . 1 . .
    H H1A 1.0469 0.4475 0.5264 0.074 Uiso calc R 1 . .
    H H1B 0.9514 0.4667 0.5922 0.074 Uiso calc R 1 . .
    C C2 1.0416(3) 0.36797(13) 0.59652(13) 0.0537(8) Uani d . 1 . .
    C C3 0.9526(3) 0.31095(13) 0.62036(14) 0.0538(8) Uani d . 1 . .
    C C4 0.7825(3) 0.30445(13) 0.61483(14) 0.0551(9) Uani d . 1 . .
    C C5 0.7189(3) 0.37107(12) 0.57597(13) 0.0513(8) Uani d . 1 . .
    H H5A 0.7044 0.4064 0.6119 0.062 Uiso calc R 1 . .
    C C6 0.5586(3) 0.35847(13) 0.54702(15) 0.0601(9) Uani d . 1 . .
    H H6A 0.4963 0.3344 0.5809 0.072 Uiso calc R 1 . .
    H H6B 0.5654 0.3289 0.5066 0.072 Uiso calc R 1 . .
    C C7 0.4830(3) 0.42843(13) 0.52804(14) 0.0584(9) Uani d . 1 . .
    H H7A 0.4705 0.4562 0.5694 0.070 Uiso calc R 1 . .
    H H7B 0.3815 0.4191 0.5097 0.070 Uiso calc R 1 . .
    C C8 0.5739(3) 0.47144(12) 0.47542(13) 0.0486(8) Uani d . 1 . .
    C C9 0.7459(3) 0.47566(12) 0.49632(13) 0.0478(8) Uani d . 1 . .
    H H9A 0.7481 0.5077 0.5357 0.057 Uiso calc R 1 . .
    C C10 0.8244(3) 0.40676(12) 0.52265(14) 0.0488(8) Uani d . 1 . .
    C C11 0.8355(3) 0.51355(12) 0.44024(14) 0.0544(8) Uani d . 1 . .
    H H11A 0.9320 0.5299 0.4593 0.065 Uiso calc R 1 . .
    H H11B 0.8593 0.4804 0.4040 0.065 Uiso calc R 1 . .
    C C12 0.7521(3) 0.57467(13) 0.40973(13) 0.0535(8) Uani d . 1 . .
    H H12A 0.8076 0.6033 0.3801 0.064 Uiso calc R 1 . .
    C C13 0.6062(3) 0.59207(12) 0.42089(13) 0.0476(8) Uani d . 1 . .
    C C14 0.5073(3) 0.54920(12) 0.47100(13) 0.0482(8) Uani d . 1 . .
    C C15 0.3371(3) 0.54676(13) 0.44892(15) 0.0582(9) Uani d . 1 . .
    H H15A 0.3245 0.5099 0.4150 0.070 Uiso calc R 1 . .
    H H15B 0.2752 0.5344 0.4885 0.070 Uiso calc R 1 . .
    C C16 0.2764(3) 0.61563(12) 0.41882(13) 0.0555(9) Uani d . 1 . .
    H H16A 0.1717 0.6086 0.4034 0.067 Uiso calc R 1 . .
    H H16B 0.2749 0.6510 0.4546 0.067 Uiso calc R 1 . .
    C C17 0.3727(3) 0.64233(13) 0.35880(14) 0.0527(8) Uani d . 1 . .
    C C18 0.5388(3) 0.65564(12) 0.38321(13) 0.0528(8) Uani d . 1 . .
    H H18A 0.6014 0.6630 0.3420 0.063 Uiso calc R 1 . .
    C C19 0.5519(3) 0.72292(12) 0.42714(13) 0.0573(9) Uani d . 1 . .
    H H19A 0.5003 0.7151 0.4706 0.069 Uiso calc R 1 . .
    H H19B 0.6594 0.7316 0.4369 0.069 Uiso calc R 1 . .
    C C20 0.4830(4) 0.78871(12) 0.39294(14) 0.0590(9) Uani d . 1 . .
    C C21 0.3161(3) 0.77305(13) 0.37401(14) 0.0595(9) Uani d . 1 . .
    H H21A 0.2578 0.7648 0.4156 0.071 Uiso calc R 1 . .
    H H21B 0.2724 0.8137 0.3512 0.071 Uiso calc R 1 . .
    C C22 0.3016(3) 0.70920(13) 0.32701(14) 0.0590(9) Uani d . 1 . .
    H H22A 0.3523 0.7192 0.2837 0.071 Uiso calc R 1 . .
    H H22B 0.1939 0.7007 0.3175 0.071 Uiso calc R 1 . .
    C C23 0.7150(4) 0.30364(15) 0.68788(14) 0.0743(10) Uani d . 1 . .
    H H23A 0.7526 0.2633 0.7122 0.112 Uiso calc R 1 . .
    H H23B 0.6050 0.3015 0.6853 0.112 Uiso calc R 1 . .
    H H23C 0.7451 0.3455 0.7117 0.112 Uiso calc R 1 . .
    C C24 0.7422(4) 0.23391(13) 0.57912(16) 0.0779(11) Uani d . 1 . .
    H H24A 0.7836 0.2337 0.5334 0.117 Uiso calc R 1 . .
    H H24B 0.6327 0.2287 0.5770 0.117 Uiso calc R 1 . .
    H H24C 0.7853 0.1957 0.6048 0.117 Uiso calc R 1 . .
    C C25 0.8705(3) 0.35522(13) 0.46425(14) 0.0644(9) Uani d . 1 . .
    H H25A 0.7800 0.3394 0.4408 0.097 Uiso calc R 1 . .
    H H25B 0.9233 0.3156 0.4835 0.097 Uiso calc R 1 . .
    H H25C 0.9368 0.3788 0.4323 0.097 Uiso calc R 1 . .
    C C26 0.5545(3) 0.43558(13) 0.40356(13) 0.0616(9) Uani d . 1 . .
    H H26A 0.4478 0.4259 0.3956 0.092 Uiso calc R 1 . .
    H H26B 0.6115 0.3925 0.4027 0.092 Uiso calc R 1 . .
    H H26C 0.5922 0.4664 0.3684 0.092 Uiso calc R 1 . .
    C C27 0.5144(3) 0.58773(12) 0.54287(12) 0.0602(9) Uani d . 1 . .
    H H27A 0.4732 0.6342 0.5384 0.090 Uiso calc R 1 . .
    H H27B 0.6191 0.5904 0.5580 0.090 Uiso calc R 1 . .
    H H27C 0.4551 0.5619 0.5758 0.090 Uiso calc R 1 . .
    C C28 0.4855(4) 0.85000(13) 0.44522(15) 0.0815(11) Uani d . 1 . .
    H H28A 0.5897 0.8606 0.4573 0.122 Uiso calc R 1 . .
    H H28B 0.4296 0.8367 0.4857 0.122 Uiso calc R 1 . .
    H H28C 0.4386 0.8907 0.4251 0.122 Uiso calc R 1 . .
    C C29 0.5774(4) 0.81142(14) 0.33019(15) 0.0767(11) Uani d . 1 . .
    H H29A 0.5788 0.7741 0.2971 0.115 Uiso calc R 1 . .
    H H29B 0.6805 0.8219 0.3442 0.115 Uiso calc R 1 . .
    H H29C 0.5319 0.8525 0.3101 0.115 Uiso calc R 1 . .
    C C30 0.3771(3) 0.58947(14) 0.30003(14) 0.0593(9) Uani d . 1 . .
    C C31 0.2337(4) 0.50425(15) 0.23783(15) 0.0753(10) Uani d . 1 . .
    H H31A 0.3175 0.4709 0.2410 0.090 Uiso calc R 1 . .
    H H31B 0.2399 0.5278 0.1938 0.090 Uiso calc R 1 . .
    C C32 0.0835(3) 0.46753(14) 0.24481(14) 0.0614(9) Uani d D 1 . .
    C C33 0.0760(4) 0.39893(15) 0.26336(16) 0.0816(12) Uani d . 1 . .
    H H33A 0.1668 0.3744 0.2708 0.098 Uiso calc R 1 . .
    C C34 -0.0612(4) 0.36458(17) 0.27150(17) 0.0924(13) Uani d . 1 . .
    H H34A -0.0634 0.3174 0.2837 0.111 Uiso calc R 1 . .
    C C35 -0.1919(4) 0.40016(18) 0.26151(17) 0.0987(13) Uani d . 1 . .
    H H35A -0.2849 0.3771 0.2682 0.118 Uiso calc R 1 . .
    C C36 -0.1941(4) 0.4695(2) 0.24168(16) 0.0971(13) Uani d . 1 . .
    H H36A -0.2858 0.4930 0.2334 0.116 Uiso calc R 1 . .
    C C37 -0.0519(4) 0.50313(16) 0.23452(15) 0.0804(11) Uani d D 1 . .
    H H37A -0.0490 0.5504 0.2226 0.096 Uiso calc R 1 . .
loop_
    _atom_site_aniso_label
    _atom_site_aniso_U_11
    _atom_site_aniso_U_22
    _atom_site_aniso_U_33
    _atom_site_aniso_U_12
    _atom_site_aniso_U_13
    _atom_site_aniso_U_23
    O1 0.0625(13) 0.0800(13) 0.0808(13) 0.0098(12) -0.0046(12) 0.0181(12)
    O2 0.0653(12) 0.0774(12) 0.0710(12) -0.0048(12) 0.0123(12) -0.0125(11)
    O3 0.0688(13) 0.0741(11) 0.0718(12) -0.0144(13) 0.0066(12) -0.0206(11)
    N1 0.0565(15) 0.0613(13) 0.0820(16) 0.0021(14) -0.0040(15) 0.0038(14)
    N2 0.0561(14) 0.0712(14) 0.0720(15) 0.0048(14) 0.0006(15) 0.0129(14)
    C1 0.0469(15) 0.0509(14) 0.087(2) -0.0029(15) -0.0043(17) 0.0110(16)
    C2 0.0470(16) 0.0578(15) 0.0564(16) 0.0052(15) 0.0004(15) -0.0019(14)
    C3 0.0513(16) 0.0497(14) 0.0603(17) -0.0033(15) -0.0011(16) 0.0004(14)
    C4 0.0536(16) 0.0426(13) 0.0691(18) -0.0012(14) -0.0076(17) 0.0090(15)
    C5 0.0541(16) 0.0429(13) 0.0570(16) -0.0053(14) -0.0005(15) 0.0004(13)
    C6 0.0482(16) 0.0533(15) 0.0789(19) -0.0037(15) -0.0041(17) 0.0129(16)
    C7 0.0508(16) 0.0536(15) 0.0708(18) -0.0008(15) -0.0001(17) 0.0126(15)
    C8 0.0447(15) 0.0458(13) 0.0553(15) -0.0034(14) 0.0071(14) -0.0011(13)
    C9 0.0456(14) 0.0447(13) 0.0531(15) 0.0027(14) 0.0036(14) -0.0006(13)
    C10 0.0445(15) 0.0405(13) 0.0613(16) -0.0005(13) 0.0034(15) 0.0068(13)
    C11 0.0519(16) 0.0456(14) 0.0656(17) 0.0032(14) 0.0037(16) 0.0070(14)
    C12 0.0586(17) 0.0491(14) 0.0530(15) -0.0001(16) 0.0016(16) 0.0063(14)
    C13 0.0518(16) 0.0414(13) 0.0498(15) 0.0030(14) 0.0026(15) 0.0009(13)
    C14 0.0468(15) 0.0438(13) 0.0540(15) 0.0008(13) 0.0081(15) 0.0018(13)
    C15 0.0487(16) 0.0581(16) 0.0679(17) 0.0012(15) 0.0051(16) 0.0062(16)
    C16 0.0557(17) 0.0541(15) 0.0566(16) 0.0067(16) -0.0029(16) 0.0062(14)
    C17 0.0530(16) 0.0514(14) 0.0537(16) 0.0034(15) 0.0049(15) 0.0054(14)
    C18 0.0619(18) 0.0429(13) 0.0536(16) 0.0046(15) -0.0007(16) 0.0061(13)
    C19 0.0622(18) 0.0486(14) 0.0609(17) 0.0049(16) -0.0081(17) 0.0037(14)
    C20 0.072(2) 0.0411(13) 0.0638(17) -0.0008(16) 0.0027(18) -0.0011(14)
    C21 0.0629(18) 0.0579(16) 0.0578(17) 0.0085(17) -0.0036(17) 0.0028(15)
    C22 0.0648(19) 0.0524(15) 0.0598(16) 0.0023(17) -0.0090(17) 0.0011(15)
    C23 0.066(2) 0.0791(19) 0.078(2) -0.0034(19) 0.0058(19) 0.0283(18)
    C24 0.070(2) 0.0465(15) 0.117(3) -0.0008(18) -0.015(2) -0.0007(19)
    C25 0.0627(18) 0.0582(16) 0.0722(19) 0.0106(17) 0.0095(18) -0.0040(16)
    C26 0.0556(17) 0.0552(15) 0.0739(19) -0.0023(17) -0.0038(18) -0.0032(16)
    C27 0.0718(19) 0.0519(15) 0.0568(16) 0.0080(16) 0.0083(18) 0.0032(14)
    C28 0.102(3) 0.0570(17) 0.085(2) 0.018(2) -0.016(2) -0.0103(18)
    C29 0.085(2) 0.0624(17) 0.083(2) 0.000(2) 0.006(2) 0.0221(17)
    C30 0.0629(18) 0.0577(16) 0.0572(17) 0.0024(17) 0.0026(17) 0.0015(15)
    C31 0.080(2) 0.0779(18) 0.0681(18) -0.017(2) 0.005(2) -0.0234(17)
    C32 0.0621(18) 0.0638(17) 0.0584(17) 0.0028(17) 0.0008(17) -0.0110(15)
    C33 0.085(2) 0.0689(19) 0.091(2) 0.012(2) -0.012(2) -0.0114(19)
    C34 0.109(3) 0.0729(19) 0.095(2) -0.023(2) 0.015(3) -0.013(2)
    C35 0.089(2) 0.125(3) 0.082(2) -0.034(2) 0.013(2) -0.043(2)
    C36 0.073(2) 0.146(3) 0.071(2) 0.032(3) -0.014(2) -0.023(2)
    C37 0.090(2) 0.078(2) 0.074(2) 0.011(2) -0.005(2) -0.0125(18)
_geom_special_details
;
 All esds (except the esd in the dihedral angle between two l.s. planes)
 are estimated using the full covariance matrix.  The cell esds are taken
 into account individually in the estimation of esds in distances, angles
 and torsion angles; correlations between esds in cell parameters are only
 used when they are defined by crystal symmetry.  An approximate (isotropic)
 treatment of cell esds is used for estimating esds involving l.s. planes.
;
loop_
    _geom_bond_atom_site_label_1
    _geom_bond_atom_site_label_2
    _geom_bond_site_symmetry_2
    _geom_bond_distance
    _geom_bond_publ_flag
    O1 N1 . 1.398(3) ?
    O1 N2 . 1.401(3) ?
    O2 C30 . 1.200(3) ?
    O3 C30 . 1.349(3) ?
    O3 C31 . 1.454(3) ?
    N1 C3 . 1.308(3) ?
    N2 C2 . 1.302(4) ?
    C1 C2 . 1.497(4) ?
    C1 C10 . 1.551(4) ?
    C1 H1A . 0.9700 ?
    C1 H1B . 0.9700 ?
    C2 C3 . 1.413(4) ?
    C3 C4 . 1.491(4) ?
    C4 C23 . 1.540(4) ?
    C4 C24 . 1.554(4) ?
    C4 C5 . 1.579(3) ?
    C5 C6 . 1.525(4) ?
    C5 C10 . 1.545(4) ?
    C5 H5A . 0.9800 ?
    C6 C7 . 1.532(3) ?
    C6 H6A . 0.9700 ?
    C6 H6B . 0.9700 ?
    C7 C8 . 1.533(3) ?
    C7 H7A . 0.9700 ?
    C7 H7B . 0.9700 ?
    C8 C9 . 1.555(4) ?
    C8 C26 . 1.567(3) ?
    C8 C14 . 1.593(3) ?
    C9 C11 . 1.524(3) ?
    C9 C10 . 1.567(3) ?
    C9 H9A . 0.9800 ?
    C10 C25 . 1.556(4) ?
    C11 C12 . 1.496(3) ?
    C11 H11A . 0.9700 ?
    C11 H11B . 0.9700 ?
    C12 C13 . 1.332(4) ?
    C12 H12A . 0.9300 ?
    C13 C18 . 1.533(3) ?
    C13 C14 . 1.537(3) ?
    C14 C15 . 1.545(4) ?
    C14 C27 . 1.582(3) ?
    C15 C16 . 1.531(3) ?
    C15 H15A . 0.9700 ?
    C15 H15B . 0.9700 ?
    C16 C17 . 1.526(4) ?
    C16 H16A . 0.9700 ?
    C16 H16B . 0.9700 ?
    C17 C30 . 1.525(4) ?
    C17 C18 . 1.544(4) ?
    C17 C22 . 1.546(4) ?
    C18 C19 . 1.545(3) ?
    C18 H18A . 0.9800 ?
    C19 C20 . 1.541(3) ?
    C19 H19A . 0.9700 ?
    C19 H19B . 0.9700 ?
    C20 C21 . 1.529(4) ?
    C20 C29 . 1.536(4) ?
    C20 C28 . 1.550(4) ?
    C21 C22 . 1.528(4) ?
    C21 H21A . 0.9700 ?
    C21 H21B . 0.9700 ?
    C22 H22A . 0.9700 ?
    C22 H22B . 0.9700 ?
    C23 H23A . 0.9600 ?
    C23 H23B . 0.9600 ?
    C23 H23C . 0.9600 ?
    C24 H24A . 0.9600 ?
    C24 H24B . 0.9600 ?
    C24 H24C . 0.9600 ?
    C25 H25A . 0.9600 ?
    C25 H25B . 0.9600 ?
    C25 H25C . 0.9600 ?
    C26 H26A . 0.9600 ?
    C26 H26B . 0.9600 ?
    C26 H26C . 0.9600 ?
    C27 H27A . 0.9600 ?
    C27 H27B . 0.9600 ?
    C27 H27C . 0.9600 ?
    C28 H28A . 0.9600 ?
    C28 H28B . 0.9600 ?
    C28 H28C . 0.9600 ?
    C29 H29A . 0.9600 ?
    C29 H29B . 0.9600 ?
    C29 H29C . 0.9600 ?
    C31 C32 . 1.490(4) ?
    C31 H31A . 0.9700 ?
    C31 H31B . 0.9700 ?
    C32 C33 . 1.358(4) ?
    C32 C37 . 1.376(4) ?
    C33 C34 . 1.372(5) ?
    C33 H33A . 0.9300 ?
    C34 C35 . 1.340(5) ?
    C34 H34A . 0.9300 ?
    C35 C36 . 1.377(5) ?
    C35 H35A . 0.9300 ?
    C36 C37 . 1.402(5) ?
    C36 H36A . 0.9300 ?
    C37 H37A . 0.9300 ?
loop_
    _geom_angle_atom_site_label_1
    _geom_angle_atom_site_label_2
    _geom_angle_atom_site_label_3
    _geom_angle_site_symmetry_1
    _geom_angle_site_symmetry_3
    _geom_angle
    _geom_angle_publ_flag
    N1 O1 N2 . . 110.42(19) ?
    C30 O3 C31 . . 116.2(2) ?
    C3 N1 O1 . . 105.3(2) ?
    C2 N2 O1 . . 104.6(2) ?
    C2 C1 C10 . . 109.5(2) ?
    C2 C1 H1A . . 109.8 ?
    C10 C1 H1A . . 109.8 ?
    C2 C1 H1B . . 109.8 ?
    C10 C1 H1B . . 109.8 ?
    H1A C1 H1B . . 108.2 ?
    N2 C2 C3 . . 110.6(2) ?
    N2 C2 C1 . . 126.4(2) ?
    C3 C2 C1 . . 123.0(2) ?
    N1 C3 C2 . . 109.1(2) ?
    N1 C3 C4 . . 125.1(2) ?
    C2 C3 C4 . . 125.8(2) ?
    C3 C4 C23 . . 108.3(2) ?
    C3 C4 C24 . . 109.2(2) ?
    C23 C4 C24 . . 108.6(2) ?
    C3 C4 C5 . . 108.5(2) ?
    C23 C4 C5 . . 108.5(2) ?
    C24 C4 C5 . . 113.7(2) ?
    C6 C5 C10 . . 111.5(2) ?
    C6 C5 C4 . . 111.9(2) ?
    C10 C5 C4 . . 117.8(2) ?
    C6 C5 H5A . . 104.8 ?
    C10 C5 H5A . . 104.8 ?
    C4 C5 H5A . . 104.8 ?
    C5 C6 C7 . . 110.2(2) ?
    C5 C6 H6A . . 109.6 ?
    C7 C6 H6A . . 109.6 ?
    C5 C6 H6B . . 109.6 ?
    C7 C6 H6B . . 109.6 ?
    H6A C6 H6B . . 108.1 ?
    C6 C7 C8 . . 113.8(2) ?
    C6 C7 H7A . . 108.8 ?
    C8 C7 H7A . . 108.8 ?
    C6 C7 H7B . . 108.8 ?
    C8 C7 H7B . . 108.8 ?
    H7A C7 H7B . . 107.7 ?
    C7 C8 C9 . . 110.5(2) ?
    C7 C8 C26 . . 107.9(2) ?
    C9 C8 C26 . . 111.2(2) ?
    C7 C8 C14 . . 110.2(2) ?
    C9 C8 C14 . . 108.48(19) ?
    C26 C8 C14 . . 108.5(2) ?
    C11 C9 C8 . . 109.3(2) ?
    C11 C9 C10 . . 114.1(2) ?
    C8 C9 C10 . . 117.6(2) ?
    C11 C9 H9A . . 104.8 ?
    C8 C9 H9A . . 104.8 ?
    C10 C9 H9A . . 104.8 ?
    C5 C10 C1 . . 108.1(2) ?
    C5 C10 C25 . . 111.6(2) ?
    C1 C10 C25 . . 107.5(2) ?
    C5 C10 C9 . . 109.2(2) ?
    C1 C10 C9 . . 106.51(19) ?
    C25 C10 C9 . . 113.7(2) ?
    C12 C11 C9 . . 113.9(2) ?
    C12 C11 H11A . . 108.8 ?
    C9 C11 H11A . . 108.8 ?
    C12 C11 H11B . . 108.8 ?
    C9 C11 H11B . . 108.8 ?
    H11A C11 H11B . . 107.7 ?
    C13 C12 C11 . . 126.4(2) ?
    C13 C12 H12A . . 116.8 ?
    C11 C12 H12A . . 116.8 ?
    C12 C13 C18 . . 119.0(2) ?
    C12 C13 C14 . . 120.4(2) ?
    C18 C13 C14 . . 120.6(2) ?
    C13 C14 C15 . . 112.1(2) ?
    C13 C14 C27 . . 107.1(2) ?
    C15 C14 C27 . . 107.3(2) ?
    C13 C14 C8 . . 108.9(2) ?
    C15 C14 C8 . . 109.7(2) ?
    C27 C14 C8 . . 111.70(19) ?
    C16 C15 C14 . . 114.4(2) ?
    C16 C15 H15A . . 108.7 ?
    C14 C15 H15A . . 108.7 ?
    C16 C15 H15B . . 108.7 ?
    C14 C15 H15B . . 108.7 ?
    H15A C15 H15B . . 107.6 ?
    C17 C16 C15 . . 112.9(2) ?
    C17 C16 H16A . . 109.0 ?
    C15 C16 H16A . . 109.0 ?
    C17 C16 H16B . . 109.0 ?
    C15 C16 H16B . . 109.0 ?
    H16A C16 H16B . . 107.8 ?
    C30 C17 C16 . . 111.6(2) ?
    C30 C17 C18 . . 108.4(2) ?
    C16 C17 C18 . . 109.5(2) ?
    C30 C17 C22 . . 104.7(2) ?
    C16 C17 C22 . . 111.2(2) ?
    C18 C17 C22 . . 111.3(2) ?
    C13 C18 C17 . . 112.1(2) ?
    C13 C18 C19 . . 111.2(2) ?
    C17 C18 C19 . . 112.1(2) ?
    C13 C18 H18A . . 107.0 ?
    C17 C18 H18A . . 107.0 ?
    C19 C18 H18A . . 107.0 ?
    C20 C19 C18 . . 114.0(2) ?
    C20 C19 H19A . . 108.8 ?
    C18 C19 H19A . . 108.8 ?
    C20 C19 H19B . . 108.8 ?
    C18 C19 H19B . . 108.8 ?
    H19A C19 H19B . . 107.6 ?
    C21 C20 C29 . . 111.9(2) ?
    C21 C20 C19 . . 108.4(2) ?
    C29 C20 C19 . . 111.4(2) ?
    C21 C20 C28 . . 108.6(2) ?
    C29 C20 C28 . . 107.7(2) ?
    C19 C20 C28 . . 108.9(2) ?
    C22 C21 C20 . . 112.2(2) ?
    C22 C21 H21A . . 109.2 ?
    C20 C21 H21A . . 109.2 ?
    C22 C21 H21B . . 109.2 ?
    C20 C21 H21B . . 109.2 ?
    H21A C21 H21B . . 107.9 ?
    C21 C22 C17 . . 112.5(2) ?
    C21 C22 H22A . . 109.1 ?
    C17 C22 H22A . . 109.1 ?
    C21 C22 H22B . . 109.1 ?
    C17 C22 H22B . . 109.1 ?
    H22A C22 H22B . . 107.8 ?
    C4 C23 H23A . . 109.5 ?
    C4 C23 H23B . . 109.5 ?
    H23A C23 H23B . . 109.5 ?
    C4 C23 H23C . . 109.5 ?
    H23A C23 H23C . . 109.5 ?
    H23B C23 H23C . . 109.5 ?
    C4 C24 H24A . . 109.5 ?
    C4 C24 H24B . . 109.5 ?
    H24A C24 H24B . . 109.5 ?
    C4 C24 H24C . . 109.5 ?
    H24A C24 H24C . . 109.5 ?
    H24B C24 H24C . . 109.5 ?
    C10 C25 H25A . . 109.5 ?
    C10 C25 H25B . . 109.5 ?
    H25A C25 H25B . . 109.5 ?
    C10 C25 H25C . . 109.5 ?
    H25A C25 H25C . . 109.5 ?
    H25B C25 H25C . . 109.5 ?
    C8 C26 H26A . . 109.5 ?
    C8 C26 H26B . . 109.5 ?
    H26A C26 H26B . . 109.5 ?
    C8 C26 H26C . . 109.5 ?
    H26A C26 H26C . . 109.5 ?
    H26B C26 H26C . . 109.5 ?
    C14 C27 H27A . . 109.5 ?
    C14 C27 H27B . . 109.5 ?
    H27A C27 H27B . . 109.5 ?
    C14 C27 H27C . . 109.5 ?
    H27A C27 H27C . . 109.5 ?
    H27B C27 H27C . . 109.5 ?
    C20 C28 H28A . . 109.5 ?
    C20 C28 H28B . . 109.5 ?
    H28A C28 H28B . . 109.5 ?
    C20 C28 H28C . . 109.5 ?
    H28A C28 H28C . . 109.5 ?
    H28B C28 H28C . . 109.5 ?
    C20 C29 H29A . . 109.5 ?
    C20 C29 H29B . . 109.5 ?
    H29A C29 H29B . . 109.5 ?
    C20 C29 H29C . . 109.5 ?
    H29A C29 H29C . . 109.5 ?
    H29B C29 H29C . . 109.5 ?
    O2 C30 O3 . . 121.8(3) ?
    O2 C30 C17 . . 126.4(3) ?
    O3 C30 C17 . . 111.8(2) ?
    O3 C31 C32 . . 106.9(2) ?
    O3 C31 H31A . . 110.3 ?
    C32 C31 H31A . . 110.3 ?
    O3 C31 H31B . . 110.3 ?
    C32 C31 H31B . . 110.3 ?
    H31A C31 H31B . . 108.6 ?
    C33 C32 C37 . . 118.2(3) ?
    C33 C32 C31 . . 121.2(3) ?
    C37 C32 C31 . . 120.6(3) ?
    C32 C33 C34 . . 122.1(3) ?
    C32 C33 H33A . . 118.9 ?
    C34 C33 H33A . . 118.9 ?
    C35 C34 C33 . . 118.9(3) ?
    C35 C34 H34A . . 120.6 ?
    C33 C34 H34A . . 120.6 ?
    C34 C35 C36 . . 122.5(4) ?
    C34 C35 H35A . . 118.7 ?
    C36 C35 H35A . . 118.7 ?
    C35 C36 C37 . . 117.1(3) ?
    C35 C36 H36A . . 121.5 ?
    C37 C36 H36A . . 121.5 ?
    C32 C37 C36 . . 121.2(3) ?
    C32 C37 H37A . . 119.4 ?
    C36 C37 H37A . . 119.4 ?
loop_
    _geom_torsion_atom_site_label_1
    _geom_torsion_atom_site_label_2
    _geom_torsion_atom_site_label_3
    _geom_torsion_atom_site_label_4
    _geom_torsion_site_symmetry_1
    _geom_torsion_site_symmetry_2
    _geom_torsion_site_symmetry_3
    _geom_torsion_site_symmetry_4
    _geom_torsion
    _geom_torsion_publ_flag
    N2 O1 N1 C3 . . . . -0.9(3) ?
    N1 O1 N2 C2 . . . . 1.1(3) ?
    O1 N2 C2 C3 . . . . -0.9(3) ?
    O1 N2 C2 C1 . . . . -178.5(2) ?
    C10 C1 C2 N2 . . . . 150.4(3) ?
    C10 C1 C2 C3 . . . . -26.9(4) ?
    O1 N1 C3 C2 . . . . 0.3(3) ?
    O1 N1 C3 C4 . . . . -179.5(2) ?
    N2 C2 C3 N1 . . . . 0.4(3) ?
    C1 C2 C3 N1 . . . . 178.1(2) ?
    N2 C2 C3 C4 . . . . -179.8(3) ?
    C1 C2 C3 C4 . . . . -2.1(4) ?
    N1 C3 C4 C23 . . . . 63.8(3) ?
    C2 C3 C4 C23 . . . . -116.0(3) ?
    N1 C3 C4 C24 . . . . -54.2(4) ?
    C2 C3 C4 C24 . . . . 125.9(3) ?
    N1 C3 C4 C5 . . . . -178.6(2) ?
    C2 C3 C4 C5 . . . . 1.6(4) ?
    C3 C4 C5 C6 . . . . 160.9(2) ?
    C23 C4 C5 C6 . . . . -81.6(3) ?
    C24 C4 C5 C6 . . . . 39.2(3) ?
    C3 C4 C5 C10 . . . . 29.8(3) ?
    C23 C4 C5 C10 . . . . 147.2(2) ?
    C24 C4 C5 C10 . . . . -91.9(3) ?
    C10 C5 C6 C7 . . . . -61.6(3) ?
    C4 C5 C6 C7 . . . . 164.1(2) ?
    C5 C6 C7 C8 . . . . 58.4(3) ?
    C6 C7 C8 C9 . . . . -47.9(3) ?
    C6 C7 C8 C26 . . . . 73.9(3) ?
    C6 C7 C8 C14 . . . . -167.8(2) ?
    C7 C8 C9 C11 . . . . 175.45(19) ?
    C26 C8 C9 C11 . . . . 55.6(3) ?
    C14 C8 C9 C11 . . . . -63.7(2) ?
    C7 C8 C9 C10 . . . . 43.3(3) ?
    C26 C8 C9 C10 . . . . -76.5(3) ?
    C14 C8 C9 C10 . . . . 164.2(2) ?
    C6 C5 C10 C1 . . . . 170.1(2) ?
    C4 C5 C10 C1 . . . . -58.6(3) ?
    C6 C5 C10 C25 . . . . -72.0(3) ?
    C4 C5 C10 C25 . . . . 59.3(3) ?
    C6 C5 C10 C9 . . . . 54.6(3) ?
    C4 C5 C10 C9 . . . . -174.1(2) ?
    C2 C1 C10 C5 . . . . 53.2(3) ?
    C2 C1 C10 C25 . . . . -67.3(3) ?
    C2 C1 C10 C9 . . . . 170.4(2) ?
    C11 C9 C10 C5 . . . . -176.7(2) ?
    C8 C9 C10 C5 . . . . -46.8(3) ?
    C11 C9 C10 C1 . . . . 66.8(3) ?
    C8 C9 C10 C1 . . . . -163.3(2) ?
    C11 C9 C10 C25 . . . . -51.4(3) ?
    C8 C9 C10 C25 . . . . 78.5(3) ?
    C8 C9 C11 C12 . . . . 39.5(3) ?
    C10 C9 C11 C12 . . . . 173.5(2) ?
    C9 C11 C12 C13 . . . . -8.8(4) ?
    C11 C12 C13 C18 . . . . -178.2(2) ?
    C11 C12 C13 C14 . . . . 2.1(4) ?
    C12 C13 C14 C15 . . . . -147.4(2) ?
    C18 C13 C14 C15 . . . . 32.9(3) ?
    C12 C13 C14 C27 . . . . 95.2(3) ?
    C18 C13 C14 C27 . . . . -84.6(3) ?
    C12 C13 C14 C8 . . . . -25.8(3) ?
    C18 C13 C14 C8 . . . . 154.5(2) ?
    C7 C8 C14 C13 . . . . 176.9(2) ?
    C9 C8 C14 C13 . . . . 55.8(3) ?
    C26 C8 C14 C13 . . . . -65.1(3) ?
    C7 C8 C14 C15 . . . . -60.0(3) ?
    C9 C8 C14 C15 . . . . 178.9(2) ?
    C26 C8 C14 C15 . . . . 58.0(3) ?
    C7 C8 C14 C27 . . . . 58.9(3) ?
    C9 C8 C14 C27 . . . . -62.3(3) ?
    C26 C8 C14 C27 . . . . 176.8(2) ?
    C13 C14 C15 C16 . . . . -38.5(3) ?
    C27 C14 C15 C16 . . . . 78.8(3) ?
    C8 C14 C15 C16 . . . . -159.6(2) ?
    C14 C15 C16 C17 . . . . 54.7(3) ?
    C15 C16 C17 C30 . . . . 59.8(3) ?
    C15 C16 C17 C18 . . . . -60.3(3) ?
    C15 C16 C17 C22 . . . . 176.3(2) ?
    C12 C13 C18 C17 . . . . 140.0(2) ?
    C14 C13 C18 C17 . . . . -40.2(3) ?
    C12 C13 C18 C19 . . . . -93.6(3) ?
    C14 C13 C18 C19 . . . . 86.1(3) ?
    C30 C17 C18 C13 . . . . -70.7(3) ?
    C16 C17 C18 C13 . . . . 51.4(3) ?
    C22 C17 C18 C13 . . . . 174.7(2) ?
    C30 C17 C18 C19 . . . . 163.4(2) ?
    C16 C17 C18 C19 . . . . -74.6(3) ?
    C22 C17 C18 C19 . . . . 48.8(3) ?
    C13 C18 C19 C20 . . . . -178.7(2) ?
    C17 C18 C19 C20 . . . . -52.3(3) ?
    C18 C19 C20 C21 . . . . 55.3(3) ?
    C18 C19 C20 C29 . . . . -68.2(3) ?
    C18 C19 C20 C28 . . . . 173.2(2) ?
    C29 C20 C21 C22 . . . . 66.0(3) ?
    C19 C20 C21 C22 . . . . -57.2(3) ?
    C28 C20 C21 C22 . . . . -175.3(2) ?
    C20 C21 C22 C17 . . . . 57.3(3) ?
    C30 C17 C22 C21 . . . . -168.8(2) ?
    C16 C17 C22 C21 . . . . 70.6(3) ?
    C18 C17 C22 C21 . . . . -51.8(3) ?
    C31 O3 C30 O2 . . . . 0.1(4) ?
    C31 O3 C30 C17 . . . . 178.8(2) ?
    C16 C17 C30 O2 . . . . -145.9(3) ?
    C18 C17 C30 O2 . . . . -25.2(4) ?
    C22 C17 C30 O2 . . . . 93.7(3) ?
    C16 C17 C30 O3 . . . . 35.4(3) ?
    C18 C17 C30 O3 . . . . 156.1(2) ?
    C22 C17 C30 O3 . . . . -85.0(3) ?
    C30 O3 C31 C32 . . . . 174.1(2) ?
    O3 C31 C32 C33 . . . . -111.0(3) ?
    O3 C31 C32 C37 . . . . 67.0(3) ?
    C37 C32 C33 C34 . . . . 0.5(5) ?
    C31 C32 C33 C34 . . . . 178.6(3) ?
    C32 C33 C34 C35 . . . . -0.7(5) ?
    C33 C34 C35 C36 . . . . 1.7(5) ?
    C34 C35 C36 C37 . . . . -2.3(5) ?
    C33 C32 C37 C36 . . . . -1.1(4) ?
    C31 C32 C37 C36 . . . . -179.3(3) ?
    C35 C36 C37 C32 . . . . 2.0(5) ?
data_global
_journal_date_recd_electronic     2009-05-31
_journal_date_accepted     2009-07-08
_journal_name_full     'Acta Crystallographica, Section E'
_journal_year     2009
_journal_volume     65
_journal_issue      8
_journal_page_first     o1872
_journal_page_last     o1872
_journal_paper_category     QO
_journal_coeditor_code     GK2215
_publ_contact_author_name     'Yong Ju'
_publ_contact_author_address
;
Key Laboratory of Bioorganic Phosphorus Chemistry & Chemical Biology, Ministry
of Education, Department of Chemistry, Tsinghua University, Beijing 100084,
China
;
_publ_contact_author_email     juyong@tsinghua.edu.cn
_publ_contact_author_fax     '86 10 62781695'
_publ_contact_author_phone     '86 10 62797183'
_publ_section_title
;
Benzyl 3-dehydroxy-1,2,5-oxadiazolo[3',4':2,3]oleanolate
;
loop_
    _publ_author_name
    _publ_author_footnote
    _publ_author_address
    'Hu, Jun' .
;
Key Laboratory of Bioorganic Phosphorus Chemistry & Chemical Biology
Ministry of Education
Department of Chemistry
Tsinghua University
Beijing 100084
People's Republic of China
;
    'Gong, Xiaoyun' .
;
Key Laboratory of Bioorganic Phosphorus Chemistry & Chemical Biology
Ministry of Education
Department of Chemistry
Tsinghua University
Beijing 100084
People's Republic of China
;
    'Wang, Ruji' .
;
Key Laboratory of Bioorganic Phosphorus Chemistry & Chemical Biology
Ministry of Education
Department of Chemistry
Tsinghua University
Beijing 100084
People's Republic of China
;
    'Ju, Yong' .
;
Key Laboratory of Bioorganic Phosphorus Chemistry & Chemical Biology
Ministry of Education
Department of Chemistry
Tsinghua University
Beijing 100084
People's Republic of China
;
