# Supplementary material for: Benzyl 3-dehydr­oxy-1,2,5-oxadiazolo[3′,4′:2,3]oleanolate
Source: Acta Crystallogr Sect E Struct Rep Online. 2009 Jul 15;65(Pt 8):o1872. doi: 10.1107/S1600536809026695 (PMC2977140; doi:10.1107/S1600536809026695)
Supplement: Supplementary file 2 [file e-65-o1872-Isup2.hkl]

# 
# h,k,l, Fc-squared, Fo-squared, sigma(Fo-squared) and status flag 
# 
data_I
_shelx_title ' juy-7 in P2(1)2(1)2(1)' 
_shelx_refln_list_code          4 
_shelx_F_calc_maximum      274.22 
_exptl_crystal_F_000      1240.00 
_reflns_d_resolution_high  0.8257 
 
loop_ 
 _symmetry_equiv_pos_as_xyz 
 'x, y, z' 
 '-x+1/2, -y, z+1/2' 
 '-x, y+1/2, -z+1/2' 
 'x+1/2, -y+1/2, -z' 
 
_cell_length_a     8.7124 
_cell_length_b    19.0537 
_cell_length_c    19.4799 
_cell_angle_alpha  90.000 
_cell_angle_beta   90.000 
_cell_angle_gamma  90.000 
 
_shelx_F_squared_multiplier     1.000 
 
loop_ 
 _refln_index_h 
 _refln_index_k 
 _refln_index_l 
 _refln_F_squared_calc 
 _refln_F_squared_meas 
 _refln_F_squared_sigma 
 _refln_observed_status 
   2   0   0      391.84      369.47     15.68 o 
   4   0   0    15081.68    16673.52    554.05 o 
   6   0   0       15.00        4.49     11.34 o 
   8   0   0      100.71       82.57     22.07 o 
  10   0   0       23.46        3.50     12.25 o 
   1   1   0     2770.42     2666.96     59.20 o 
   2   1   0     2249.53     2203.29     62.31 o 
   3   1   0     1018.27      953.48     72.92 o 
   4   1   0     1975.21     2080.55    106.48 o 
   5   1   0      509.77      523.70     27.44 o 
   6   1   0      447.40      429.15     21.28 o 
   7   1   0      138.37      149.31     20.32 o 
   8   1   0       13.18        8.66     10.44 o 
   9   1   0        0.26        4.31     10.22 o 
  10   1   0        0.07        0.46     10.77 o 
   1   2   0    25642.74    25668.44    728.94 o 
   2   2   0      183.59      247.44     12.94 o 
   3   2   0     1751.12     1822.84     76.35 o 
   4   2   0       44.46       40.41     12.71 o 
   5   2   0      293.01      272.99     23.14 o 
   6   2   0       37.20       40.41     13.77 o 
   7   2   0       78.19       67.80     18.95 o 
   8   2   0      206.55      230.58     30.29 o 
   9   2   0        1.10        6.92     13.32 o 
  10   2   0        3.81        3.12     12.10 o 
   1   3   0        8.72       22.56      7.99 o 
   2   3   0      130.59      121.24     11.04 o 
   3   3   0       14.31        4.79     11.49 o 
   4   3   0     1976.24     2100.13     89.14 o 
   5   3   0      473.11      516.58     27.93 o 
   6   3   0       53.11       47.56     17.65 o 
   7   3   0       11.85        5.55     14.00 o 
   8   3   0       30.80       20.62     15.07 o 
   9   3   0       18.20       28.00     17.58 o 
  10   3   0        8.10       -5.10     10.88 o 
   0   4   0     1360.53     1254.94     51.92 o 
   1   4   0     2293.61     2264.43    120.72 o 
   2   4   0     4561.91     4585.78    229.10 o 
   3   4   0      392.84      437.90     19.71 o 
   4   4   0      501.53      694.49     34.63 o 
   5   4   0       23.53       30.13     12.40 o 
   6   4   0       58.90       30.97     16.21 o 
   7   4   0      328.55      301.98     28.69 o 
   8   4   0       28.29       47.71     18.64 o 
   9   4   0       50.60       63.01     21.69 o 
  10   4   0       10.61       11.41     16.74 o 
   1   5   0       34.26       37.50      5.49 o 
   2   5   0     1263.83     1269.68     58.27 o 
   3   5   0      901.31      938.44     40.66 o 
   4   5   0      603.73      679.45     35.85 o 
   5   5   0      329.84      349.71     25.88 o 
   6   5   0       67.09       49.23     18.11 o 
   7   5   0       28.56       26.86     19.18 o 
   8   5   0        8.87        0.08     12.02 o 
   9   5   0       53.95      139.18     32.57 o 
  10   5   0       48.69       36.53     22.07 o 
   0   6   0     1166.00     1221.34     56.68 o 
   1   6   0      504.94      511.38     18.99 o 
   2   6   0      572.20      559.76     27.56 o 
   3   6   0      121.79      161.18     13.77 o 
   4   6   0      547.24      599.65     27.10 o 
   5   6   0      437.90      477.44     26.18 o 
   6   6   0      141.82      178.00     18.64 o 
   7   6   0        3.57       18.57     14.08 o 
   8   6   0      102.90      126.02     26.41 o 
   9   6   0        0.02       -6.62      8.37 o 
  10   6   0       16.15       26.48     18.72 o 
   1   7   0      398.21      381.99     12.99 o 
   2   7   0       39.24       60.65     14.31 o 
   3   7   0      314.08      379.86     24.13 o 
   4   7   0       81.90      110.04     15.37 o 
   5   7   0        4.24        1.60     10.35 o 
   6   7   0      252.67      251.59     25.57 o 
   7   7   0        0.12        2.13      9.59 o 
   8   7   0        0.92       15.30     12.48 o 
   9   7   0        0.02       14.99     10.73 o 
  10   7   0       79.23       83.25     28.31 o 
   0   8   0      103.66      107.53     12.48 o 
   1   8   0     2074.09     2089.42     68.24 o 
   2   8   0      937.49     1000.84     53.68 o 
   3   8   0       41.35       60.42     12.40 o 
   4   8   0      761.79      906.31     37.53 o 
   5   8   0       17.29       15.83     13.54 o 
   6   8   0       63.78       64.00     19.18 o 
   7   8   0      132.55      131.88     30.29 o 
   8   8   0       40.27       21.00     17.65 o 
   9   8   0        0.60       -4.34      9.82 o 
   1   9   0       54.47       48.87      7.71 o 
   2   9   0     2094.79     2160.73     80.30 o 
   3   9   0        8.52       19.18     12.33 o 
   4   9   0      185.15      258.90     21.76 o 
   5   9   0      420.23      453.68     30.21 o 
   6   9   0      281.07      259.28     33.94 o 
   7   9   0        4.92        1.14     13.70 o 
   8   9   0        2.77        5.86     11.72 o 
   9   9   0        9.63        7.84     13.62 o 
   0  10   0       59.43       65.22     14.00 o 
   1  10   0        3.99       10.91      7.41 o 
   2  10   0     1341.15     1423.50     65.49 o 
   3  10   0       69.02       80.43     14.15 o 
   4  10   0       66.13       51.52     21.15 o 
   5  10   0       34.29       70.31     19.40 o 
   6  10   0        0.09      -10.12     10.12 o 
   7  10   0       58.88       61.71     18.42 o 
   8  10   0       31.35        3.20     13.47 o 
   9  10   0        6.17        6.54     10.96 o 
   1  11   0     1221.55     1268.39     41.00 o 
   2  11   0      290.94      294.98     22.37 o 
   3  11   0      329.48      328.85     29.83 o 
   4  11   0       34.70       16.13     14.99 o 
   5  11   0       28.96       25.04     18.49 o 
   6  11   0       76.17      113.00     26.56 o 
   7  11   0       25.79       31.58     15.30 o 
   8  11   0        2.02        7.08     10.12 o 
   9  11   0        1.26        9.28     11.34 o 
   0  12   0      270.34      353.05     26.18 o 
   1  12   0      120.52      111.06     20.66 o 
   2  12   0      576.10      529.37     32.20 o 
   3  12   0        0.32        4.03     10.88 o 
   4  12   0       13.19       22.07     14.91 o 
   5  12   0        5.37        9.21     11.87 o 
   6  12   0        6.40       -2.28     10.88 o 
   7  12   0       55.14       44.90     22.37 o 
   8  12   0       61.54       86.37     24.58 o 
   9  12   0        3.85       -3.96      8.67 o 
   1  13   0       21.17       10.04      7.66 o 
   2  13   0      275.21      293.84     23.90 o 
   3  13   0      207.87      166.51     22.98 o 
   4  13   0      397.07      393.01     37.29 o 
   5  13   0        0.42       16.06     15.14 o 
   6  13   0      105.51      136.52     23.13 o 
   7  13   0       25.64       21.61     16.97 o 
   8  13   0        0.57        9.13     13.01 o 
   0  14   0     2043.64     2007.14    103.88 o 
   1  14   0      154.96      208.54     22.03 o 
   2  14   0      231.57      238.43     25.65 o 
   3  14   0       25.10       15.52     17.12 o 
   4  14   0      304.32      256.24     27.63 o 
   5  14   0       76.69       50.15     22.45 o 
   6  14   0      158.22      175.33     24.20 o 
   7  14   0        0.05       -7.76     10.04 o 
   8  14   0        7.44        9.66     13.01 o 
   1  15   0        7.02       13.10     16.28 o 
   2  15   0       58.21       46.42     21.00 o 
   3  15   0       14.32       31.43     18.64 o 
   4  15   0        0.25        1.98      9.44 o 
   5  15   0      136.10      142.00     21.99 o 
   6  15   0        0.13       -7.08     10.12 o 
   7  15   0       15.73       -2.82     13.93 o 
   8  15   0        0.32      -10.35     10.35 o 
   0  16   0      162.89      141.32     19.48 o 
   1  16   0       25.46       10.33     10.33 o 
   2  16   0       42.36       70.39     19.48 o 
   3  16   0      105.15       82.49     19.86 o 
   4  16   0      212.88      185.99     35.01 o 
   5  16   0        2.44        7.61     11.57 o 
   6  16   0       28.94       24.73     17.20 o 
   7  16   0        5.39       -5.10      7.99 o 
   1  17   0      124.94      136.12     16.41 o 
   2  17   0        0.02       -0.23     11.34 o 
   3  17   0       28.92       18.80     14.23 o 
   4  17   0        2.18        9.59     11.72 o 
   5  17   0      166.79      148.77     28.00 o 
   6  17   0        1.75        7.00     13.54 o 
   7  17   0       13.73       27.85     16.97 o 
   0  18   0      485.56      446.29     37.67 o 
   1  18   0      107.47      101.73     18.22 o 
   2  18   0        9.43        5.48     15.37 o 
   3  18   0      408.43      380.75     36.76 o 
   4  18   0        6.01       -5.55     10.73 o 
   5  18   0       18.36       22.75     16.97 o 
   6  18   0       18.31        9.28     16.82 o 
   1  19   0      158.03      166.27     19.89 o 
   2  19   0        7.93       -0.30     10.88 o 
   3  19   0      188.18      222.89     33.03 o 
   4  19   0       31.36       43.68     24.27 o 
   5  19   0        1.37       19.18     14.08 o 
   0  20   0       14.27        4.79      9.51 o 
   1  20   0      237.78      237.94     21.41 o 
   2  20   0        0.43       -3.04     10.58 o 
   3  20   0        0.06        4.03     12.02 o 
   4  20   0       25.25       13.47     16.44 o 
   5  20   0        0.76       -2.36     10.35 o 
   1  21   0        9.01       10.18     10.51 o 
   2  21   0        0.03        8.37     12.56 o 
   3  21   0        1.00        3.35     14.38 o 
   4  21   0        1.33        4.64     14.69 o 
   0  22   0       50.62       30.51     23.67 o 
   1  22   0        2.37      -12.05     13.89 o 
   2  22   0        4.42       10.27     13.54 o 
   3  22   0        1.27       25.64     18.19 o 
   1   0   1    12567.18    11939.56    349.17 o 
   2   0   1       13.53       12.06      5.25 o 
   3   0   1      487.56      470.46     29.46 o 
   4   0   1     3858.19     4167.22    122.26 o 
   5   0   1      416.29      452.60     31.47 o 
   6   0   1      385.22      411.18     20.62 o 
   7   0   1      146.61      145.83     21.50 o 
   8   0   1      110.50       87.45     16.95 o 
   9   0   1        7.16        1.60      8.55 o 
  10   0   1       10.04        5.39     20.62 o 
   1   1   1     6601.25     6230.67    142.16 o 
   2   1   1     4355.74     3989.38    133.17 o 
   3   1   1     1250.89     1232.35     28.39 o 
   4   1   1     1210.19     1311.92     36.09 o 
   5   1   1      391.47      414.26     13.16 o 
   6   1   1       98.03      112.41      9.82 o 
   7   1   1      243.66      269.52     16.84 o 
   8   1   1      131.45      119.28     12.97 o 
   9   1   1       59.65       49.34     10.87 o 
  10   1   1       13.06        0.69      6.01 o 
   0   2   1    11828.76    11999.12    157.56 o 
   1   2   1    15800.85    15002.29    475.18 o 
   2   2   1     3302.26     3271.66     84.52 o 
   3   2   1      672.32      692.38     20.70 o 
   4   2   1     1237.87     1324.84     50.98 o 
   5   2   1      439.01      476.78     19.75 o 
   6   2   1       69.05       56.19     15.22 o 
   7   2   1      342.68      360.94     21.66 o 
   8   2   1      163.76      160.68     17.87 o 
   9   2   1       25.06       16.71     10.83 o 
  10   2   1        3.11       20.23     10.89 o 
   0   3   1        6.53       -0.63      3.14 o 
   1   3   1     7440.61     7288.20    144.01 o 
   2   3   1     5133.97     5026.81    164.93 o 
   3   3   1      289.19      343.25     30.37 o 
   4   3   1      122.70      132.26     10.93 o 
   5   3   1      284.45      302.20     21.77 o 
   6   3   1       56.93       74.03     17.73 o 
   7   3   1       24.10       47.48     19.44 o 
   8   3   1      334.62      353.59     22.41 o 
   9   3   1       35.83       33.32     13.15 o 
  10   3   1        3.25       -7.39      7.74 o 
   0   4   1      324.35      249.84     16.60 o 
   1   4   1      603.91      631.87     30.08 o 
   2   4   1      620.56      614.28     31.14 o 
   3   4   1       24.56       30.01      6.85 o 
   4   4   1      399.66      449.24     17.67 o 
   5   4   1       44.72       48.31     11.41 o 
   6   4   1       71.06       55.88     12.47 o 
   7   4   1      228.21      199.36     20.20 o 
   8   4   1      389.54      466.74     75.76 o 
   9   4   1       19.18        5.58      9.87 o 
  10   4   1        7.74       -3.96     10.69 o 
   0   5   1      591.75      574.90     18.73 o 
   1   5   1     3213.57     3109.19     60.34 o 
   2   5   1     1445.50     1429.51     67.12 o 
   3   5   1      402.03      415.84     18.09 o 
   4   5   1      199.45      204.00     12.89 o 
   5   5   1      292.92      291.26     15.61 o 
   6   5   1      155.96      172.69     28.39 o 
   7   5   1       61.19       45.08     12.63 o 
   8   5   1       12.74       19.71     12.94 o 
   9   5   1       44.78       45.60     18.05 o 
  10   5   1       29.24       38.31     14.23 o 
   0   6   1     1477.26     1352.12     44.74 o 
   1   6   1     1922.26     1784.20     38.35 o 
   2   6   1      472.49      494.15     42.48 o 
   3   6   1      247.10      235.60     15.45 o 
   4   6   1      630.73      752.67     76.23 o 
   5   6   1       71.90       84.64     13.93 o 
   6   6   1      132.14      153.10     15.63 o 
   7   6   1       18.26       13.87     10.17 o 
   8   6   1        2.82        2.43      7.40 o 
   9   6   1        3.29        9.17     10.05 o 
  10   6   1        5.83        2.29     14.57 o 
   0   7   1       62.64       59.33      6.99 o 
   1   7   1      934.41      944.14     21.41 o 
   2   7   1      423.63      467.02     14.87 o 
   3   7   1     1180.91     1230.68     45.79 o 
   4   7   1      196.40      258.03     15.23 o 
   5   7   1       56.56       67.86     12.63 o 
   6   7   1      349.01      416.72     31.13 o 
   7   7   1      261.70      341.84     21.50 o 
   8   7   1       13.92        8.48     10.87 o 
   9   7   1        0.73        4.39      8.58 o 
  10   7   1        0.36       -6.33      6.33 o 
   0   8   1      743.66      711.90     21.58 o 
   1   8   1     3671.08     3694.80     91.42 o 
   2   8   1       56.85       73.39     15.33 o 
   3   8   1      329.73      330.99     15.56 o 
   4   8   1      189.52      180.21     14.20 o 
   5   8   1      280.38      302.91     24.77 o 
   6   8   1      338.18      404.08     20.34 o 
   7   8   1      148.49      180.41     21.33 o 
   8   8   1       32.75       21.99     12.52 o 
   9   8   1       17.91        7.42      9.86 o 
   0   9   1      437.99      400.08     16.28 o 
   1   9   1     1095.31     1128.86     28.99 o 
   2   9   1      224.31      240.17     23.10 o 
   3   9   1        9.40       12.00      8.05 o 
   4   9   1       14.67       19.92      8.58 o 
   5   9   1      165.84      149.39     14.45 o 
   6   9   1      704.53      715.90     27.97 o 
   7   9   1       59.55       30.58     16.46 o 
   8   9   1       19.52       12.00      8.23 o 
   9   9   1       32.46       44.93     15.10 o 
   0  10   1      455.64      522.08     36.38 o 
   1  10   1       65.25       57.47      6.62 o 
   2  10   1       81.40       95.96     10.51 o 
   3  10   1      185.29      196.11     21.54 o 
   4  10   1       24.15       26.23      9.58 o 
   5  10   1       21.58       34.58     13.34 o 
   6  10   1      398.86      417.42     23.73 o 
   7  10   1      321.97      357.82     22.27 o 
   8  10   1       31.98       43.89     15.00 o 
   9  10   1       15.23       12.93     10.41 o 
   0  11   1        2.12        7.11      9.97 o 
   1  11   1       21.75       33.83      8.47 o 
   2  11   1      362.66      367.73     17.40 o 
   3  11   1      276.68      302.31     23.36 o 
   4  11   1       34.03       42.85     15.49 o 
   5  11   1       59.00       62.89     13.83 o 
   6  11   1      135.75      148.78     17.06 o 
   7  11   1       35.44       34.10     15.71 o 
   8  11   1        1.38       -4.87     10.65 o 
   9  11   1       27.54       10.57     11.38 o 
   0  12   1      422.73      453.47     17.78 o 
   1  12   1      596.94      646.85     22.81 o 
   2  12   1      153.71      144.20     13.59 o 
   3  12   1      281.11      311.88     19.63 o 
   4  12   1        3.13       -1.24      7.21 o 
   5  12   1      541.34      552.52     26.17 o 
   6  12   1       48.94       55.67     12.47 o 
   7  12   1       20.60       32.08     18.34 o 
   8  12   1        5.17       14.13     10.07 o 
   9  12   1        1.24        5.88     10.09 o 
   0  13   1       30.53       15.46     10.23 o 
   1  13   1      431.78      440.24     14.85 o 
   2  13   1       28.92       29.23     14.57 o 
   3  13   1      319.60      348.84     20.48 o 
   4  13   1      222.94      253.22     18.48 o 
   5  13   1      100.34       84.29     14.32 o 
   6  13   1       20.18       22.17     17.27 o 
   7  13   1       10.50       12.21     10.36 o 
   8  13   1       18.97       15.20     11.27 o 
   0  14   1       73.86       64.24     11.99 o 
   1  14   1      811.14      866.86     31.96 o 
   2  14   1      730.13      729.34     27.43 o 
   3  14   1        9.12       19.96     13.57 o 
   4  14   1      159.30      157.62     36.91 o 
   5  14   1      139.00      164.54     16.09 o 
   6  14   1       62.05       65.12     15.11 o 
   7  14   1       10.83       -2.75     13.01 o 
   8  14   1        1.73        7.33      7.22 o 
   0  15   1       27.53       12.90      9.20 o 
   1  15   1      139.89      130.84     10.66 o 
   2  15   1      397.35      464.30     36.15 o 
   3  15   1       34.52       21.51     14.12 o 
   4  15   1       19.23       16.75     11.19 o 
   5  15   1       27.38       28.33     13.52 o 
   6  15   1        2.04       -1.93     13.24 o 
   7  15   1       13.15       11.77      8.98 o 
   8  15   1        6.44        8.24     10.83 o 
   0  16   1      368.54      401.72     20.69 o 
   1  16   1       26.40       19.79      8.45 o 
   2  16   1      126.92      134.15     17.01 o 
   3  16   1       63.56       81.31     15.44 o 
   4  16   1      100.48       93.30     14.82 o 
   5  16   1       75.49       90.30     13.62 o 
   6  16   1        8.85        8.13      8.48 o 
   7  16   1       14.49        8.35     11.19 o 
   0  17   1      909.73      893.54     30.62 o 
   1  17   1       78.10       91.55     10.70 o 
   2  17   1      227.22      185.82     19.95 o 
   3  17   1      138.64      124.88     18.91 o 
   4  17   1      282.37      270.57     25.57 o 
   5  17   1       84.96      129.54     31.01 o 
   6  17   1        1.38       -6.29      7.34 o 
   7  17   1       11.69       11.94     10.60 o 
   0  18   1        0.71        4.25      6.98 o 
   1  18   1       57.13       51.32     10.56 o 
   2  18   1       67.99       39.24     17.56 o 
   3  18   1       36.14       26.44     17.77 o 
   4  18   1       45.73       23.32     14.05 o 
   5  18   1       58.28       72.23     21.46 o 
   6  18   1        6.28       -3.26      7.34 o 
   0  19   1        9.45        4.81      7.46 o 
   1  19   1        8.96        1.32      6.22 o 
   2  19   1      175.34      181.11     18.31 o 
   3  19   1        3.06       -0.57      8.45 o 
   4  19   1       56.48       77.24     20.18 o 
   5  19   1       18.09        8.92     14.91 o 
   0  20   1        0.04        0.21      6.82 o 
   1  20   1       12.04       21.45      7.50 o 
   2  20   1       47.63       42.88     18.11 o 
   3  20   1       35.10       27.33     14.53 o 
   4  20   1        7.59       13.99      9.96 o 
   5  20   1        8.96       19.29     12.56 o 
   0  21   1       18.78        1.81      7.81 o 
   1  21   1        3.31        3.39      5.96 o 
   2  21   1       13.20       11.38      9.66 o 
   3  21   1       23.08       17.46     11.28 o 
   4  21   1       34.51       21.37     13.78 o 
   0  22   1        8.54        1.83     12.06 o 
   1  22   1        0.07       -3.10      4.97 o 
   2  22   1        0.03      -10.69     10.69 o 
   3  22   1       19.47       16.64     12.32 o 
   0  23   1        1.88       -1.02      7.02 o 
   0   0   2     6326.17     4358.80    135.52 o 
   1   0   2     3910.23     3435.76    189.06 o 
   2   0   2     4324.15     3726.00    136.35 o 
   3   0   2     7942.22     7053.50    346.69 o 
   4   0   2      350.21      397.91     22.91 o 
   5   0   2       13.46       13.85     10.96 o 
   6   0   2      345.47      387.99     27.93 o 
   7   0   2      120.10      131.88     22.37 o 
   8   0   2       48.30       36.22     23.29 o 
   9   0   2        8.96       27.55     15.07 o 
  10   0   2       27.23       61.79     21.31 o 
   0   1   2     1566.57     1570.02     58.56 o 
   1   1   2    15229.18    13397.16    843.39 o 
   2   1   2     2436.12     2189.03     99.84 o 
   3   1   2      790.01      820.73     73.29 o 
   4   1   2     1000.51     1063.77     33.54 o 
   5   1   2     1060.45     1122.73     86.64 o 
   6   1   2      186.18      224.21     16.12 o 
   7   1   2      191.20      194.38     17.61 o 
   8   1   2      108.53       90.82     28.96 o 
   9   1   2      102.93      118.12     16.83 o 
  10   1   2       20.24       27.58     13.40 o 
   0   2   2      143.75      115.01      7.00 o 
   1   2   2     5653.65     5251.16    135.57 o 
   2   2   2      286.02      309.80     15.38 o 
   3   2   2     1903.88     2010.27     84.36 o 
   4   2   2       61.63       71.00     11.57 o 
   5   2   2       79.62       69.25     13.55 o 
   6   2   2      448.86      451.71     32.04 o 
   7   2   2      130.12      143.06     21.00 o 
   8   2   2        0.48        8.29     12.86 o 
   9   2   2        2.21        0.00     10.27 o 
  10   2   2        2.86       -0.53     10.42 o 
   0   3   2    15169.34    14273.90    309.23 o 
   1   3   2      804.86      682.57     91.41 o 
   2   3   2      146.73      172.38     12.10 o 
   3   3   2     2510.74     2420.05    100.17 o 
   4   3   2     2041.31     2261.98     98.36 o 
   5   3   2      464.76      443.73     27.02 o 
   6   3   2      350.55      360.74     29.00 o 
   7   3   2      201.17      218.86     26.10 o 
   8   3   2      232.59      287.13     30.90 o 
   9   3   2       49.88       37.97     21.38 o 
  10   3   2       18.70       12.40     15.60 o 
   0   4   2     2884.34     2799.51    105.92 o 
   1   4   2      744.38      653.67     60.58 o 
   2   4   2     2214.60     2271.39     94.85 o 
   3   4   2      348.53      341.52     18.19 o 
   4   4   2      145.90      118.79     16.67 o 
   5   4   2      218.79      245.05     19.63 o 
   6   4   2      405.13      439.82     29.23 o 
   7   4   2       98.98       86.29     22.83 o 
   8   4   2      177.39      166.05     28.08 o 
   9   4   2        2.39       -9.51      9.51 o 
  10   4   2        6.01       17.20     15.45 o 
   0   5   2     8559.78     7831.85    284.33 o 
   1   5   2     2792.95     2487.23     72.18 o 
   2   5   2      489.84      494.50     27.33 o 
   3   5   2      966.08     1080.62     50.41 o 
   4   5   2     1748.92     1840.35     79.44 o 
   5   5   2      179.23      222.67     20.17 o 
   6   5   2      449.64      496.76     33.11 o 
   7   5   2       29.50       10.96     15.98 o 
   8   5   2       39.14       43.75     19.33 o 
   9   5   2        4.31       -1.75      9.97 o 
  10   5   2       13.50       -4.19     16.89 o 
   0   6   2      297.15      280.86     15.07 o 
   1   6   2      819.87      732.19     47.25 o 
   2   6   2      548.31      553.12     23.52 o 
   3   6   2      373.75      449.67     23.21 o 
   4   6   2      399.78      432.23     27.93 o 
   5   6   2      222.11      242.61     21.61 o 
   6   6   2      144.80      135.08     22.83 o 
   7   6   2       36.00       49.84     16.36 o 
   8   6   2        3.04       -5.86     10.73 o 
   9   6   2        0.61       -2.21     10.88 o 
  10   6   2        5.29        7.76     15.98 o 
   0   7   2       86.72       70.01     10.35 o 
   1   7   2       47.17       38.51      6.67 o 
   2   7   2     1875.10     2029.89     84.57 o 
   3   7   2     1048.35     1174.39     58.70 o 
   4   7   2      141.23      150.15     16.36 o 
   5   7   2      135.62      164.15     20.32 o 
   6   7   2      324.59      370.55     27.78 o 
   7   7   2      211.72      192.76     23.90 o 
   8   7   2       22.39       11.03     13.62 o 
   9   7   2       14.70       12.33     13.77 o 
  10   7   2       20.45       13.32     18.49 o 
   0   8   2       53.39       44.14      9.13 o 
   1   8   2      204.82      242.96     14.04 o 
   2   8   2     2174.61     2353.85    100.04 o 
   3   8   2      133.25      178.53     16.51 o 
   4   8   2       21.07       27.01     11.41 o 
   5   8   2       70.44       69.78     15.52 o 
   6   8   2      141.80      167.26     23.36 o 
   7   8   2      311.28      355.40     30.36 o 
   8   8   2        0.04       -9.36      9.97 o 
   9   8   2       23.30       26.86     16.82 o 
   0   9   2      454.95      478.39     25.12 o 
   1   9   2      125.52      139.67     11.61 o 
   2   9   2     1788.83     2021.23     98.33 o 
   3   9   2       18.66       28.23     11.19 o 
   4   9   2      118.52      111.33     17.43 o 
   5   9   2      283.67      327.32     26.94 o 
   6   9   2      413.07      493.85     32.73 o 
   7   9   2       20.90       17.73     17.20 o 
   8   9   2       13.43       23.29     15.07 o 
   9   9   2        8.17        2.44     11.72 o 
   0  10   2     2419.85     2390.49     94.86 o 
   1  10   2      139.80      132.00     11.10 o 
   2  10   2      754.21      838.35     38.06 o 
   3  10   2      285.47      266.75     24.05 o 
   4  10   2      287.94      322.99     28.31 o 
   5  10   2      257.77      283.18     28.39 o 
   6  10   2      383.52      478.85     36.76 o 
   7  10   2      225.81      231.65     27.24 o 
   8  10   2       59.48       86.67     26.56 o 
   9  10   2       12.52       39.42     19.78 o 
   0  11   2       10.12       12.78     11.79 o 
   1  11   2      126.19      127.63     12.82 o 
   2  11   2       39.51       34.24     12.10 o 
   3  11   2       31.30       28.00     15.98 o 
   4  11   2       12.17        7.38     14.38 o 
   5  11   2       90.53       79.67     20.47 o 
   6  11   2       26.26       28.54     17.58 o 
   7  11   2       17.92       19.48     14.84 o 
   8  11   2       32.76       20.32     17.58 o 
   9  11   2        3.46        4.72     14.46 o 
   0  12   2        4.57       -7.61      7.61 o 
   1  12   2      434.50      459.93     25.65 o 
   2  12   2      672.12      662.45     33.34 o 
   3  12   2      293.91      269.41     24.12 o 
   4  12   2       37.44       11.49     16.06 o 
   5  12   2       63.42       32.26     18.49 o 
   6  12   2      318.88      323.74     31.13 o 
   7  12   2       10.39        3.88     12.40 o 
   8  12   2       13.82        8.75     16.89 o 
   0  13   2      262.85      280.90     22.37 o 
   1  13   2      189.75      193.26     14.31 o 
   2  13   2       93.98      107.60     23.97 o 
   3  13   2       16.74       10.65     14.53 o 
   4  13   2       81.66       90.40     24.20 o 
   5  13   2       58.24       72.60     22.22 o 
   6  13   2      143.51      164.14     31.73 o 
   7  13   2       44.10       62.78     21.84 o 
   8  13   2        1.73       11.72     14.91 o 
   0  14   2       59.53       48.63     22.37 o 
   1  14   2      215.32      222.71     36.41 o 
   2  14   2      284.81      299.47     31.96 o 
   3  14   2       65.93       63.92     23.82 o 
   4  14   2      112.69      120.54     26.86 o 
   5  14   2       20.15        6.77     14.84 o 
   6  14   2       28.08       35.00     19.56 o 
   7  14   2       10.45        9.89     12.18 o 
   8  14   2        2.43       30.21     16.06 o 
   0  15   2      483.74      494.63     32.19 o 
   1  15   2      255.26      255.87     19.57 o 
   2  15   2      123.02      120.08     23.74 o 
   3  15   2      560.83      585.13     38.28 o 
   4  15   2       80.08       43.15     28.76 o 
   5  15   2       33.07       15.60     13.32 o 
   6  15   2       14.62       26.33     15.90 o 
   7  15   2        1.03       -5.17      8.52 o 
   0  16   2      145.50      146.95     24.73 o 
   1  16   2      174.37      178.59     17.81 o 
   2  16   2        5.95        4.11     15.22 o 
   3  16   2       18.90       35.08     17.96 o 
   4  16   2       10.90        8.07     11.57 o 
   5  16   2       58.28       56.84     26.02 o 
   6  16   2       12.74       11.03     15.60 o 
   7  16   2        7.22        2.36     10.96 o 
   0  17   2       14.32        1.52     10.81 o 
   1  17   2      463.53      482.32     28.31 o 
   2  17   2      101.34       94.36     19.18 o 
   3  17   2      130.35      174.26     29.45 o 
   4  17   2      143.58      162.39     22.91 o 
   5  17   2       49.58       42.99     18.80 o 
   6  17   2        9.43       12.48     15.45 o 
   7  17   2        2.39        7.38     14.15 o 
   0  18   2       44.53       47.10     18.19 o 
   1  18   2       10.21       -0.65      7.41 o 
   2  18   2       41.51       43.15     19.18 o 
   3  18   2       25.58       17.12     18.19 o 
   4  18   2       39.68       19.48     19.63 o 
   5  18   2       14.47       13.70     17.50 o 
   6  18   2       26.05       30.44     19.78 o 
   0  19   2      132.99      145.80     29.75 o 
   1  19   2       34.63       29.31     13.73 o 
   2  19   2       86.10       82.56     25.26 o 
   3  19   2       12.51        8.75     12.48 o 
   4  19   2       63.67       45.43     24.81 o 
   5  19   2       64.19       24.58     20.09 o 
   0  20   2       44.62       48.55     16.28 o 
   1  20   2        7.72        5.99      9.46 o 
   2  20   2       30.06       31.73     22.98 o 
   3  20   2       14.19       11.03     20.39 o 
   4  20   2       46.85       31.50     19.78 o 
   5  20   2       22.34       33.79     19.56 o 
   0  21   2       18.93       13.09     12.48 o 
   1  21   2        1.67        0.38      7.39 o 
   2  21   2        6.28       -6.62      9.28 o 
   3  21   2       73.97       69.17     27.55 o 
   4  21   2       23.42       25.57     17.65 o 
   0  22   2        0.28        1.52      8.45 o 
   1  22   2       16.40       24.90     11.46 o 
   2  22   2        8.08        6.62     13.85 o 
   3  22   2        7.23       40.18     19.10 o 
   1   0   3    42474.75    40580.26   4323.84 o 
   2   0   3     1374.14     1260.19     51.06 o 
   3   0   3       71.07       58.14     12.63 o 
   4   0   3      209.05      218.80     19.48 o 
   5   0   3      527.32      537.60     28.54 o 
   6   0   3      178.06      191.77     21.61 o 
   7   0   3      871.00      909.32     44.99 o 
   8   0   3       73.68       24.58     24.05 o 
   9   0   3       47.20       51.75     28.54 o 
  10   0   3        4.70        5.33     13.32 o 
   0   1   3      402.95      370.97     20.56 o 
   1   1   3     1398.39     1271.66     79.00 o 
   2   1   3       59.51       57.62      7.66 o 
   3   1   3     1090.08      996.06     33.89 o 
   4   1   3     2842.06     2811.28     86.86 o 
   5   1   3      747.65      697.81     25.39 o 
   6   1   3      118.20       95.79     12.82 o 
   7   1   3       86.48       81.38     14.24 o 
   8   1   3       98.66       90.59     18.53 o 
   9   1   3       10.11       10.49      9.67 o 
  10   1   3        8.34       19.71     11.55 o 
   0   2   3    29276.30    28402.08    435.22 o 
   1   2   3      136.36      140.58      6.94 o 
   2   2   3     1610.58     1648.00     76.29 o 
   3   2   3      274.06      264.71     16.74 o 
   4   2   3      483.30      564.63     28.47 o 
   5   2   3      616.99      661.77     34.10 o 
   6   2   3       57.84       64.83     15.30 o 
   7   2   3      184.84      176.63     27.40 o 
   8   2   3      234.37      215.44     31.58 o 
   9   2   3       18.36       24.73     15.37 o 
  10   2   3        1.42        3.88     13.93 o 
   0   3   3     4124.06     3882.61    185.91 o 
   1   3   3     1164.45     1093.26    116.39 o 
   2   3   3       94.01       79.07     11.72 o 
   3   3   3     1282.86     1231.65     62.38 o 
   4   3   3       67.36       80.44     13.93 o 
   5   3   3       87.78       93.45     16.51 o 
   6   3   3       91.43       86.14     18.80 o 
   7   3   3      120.92       93.68     23.44 o 
   8   3   3       13.87       36.07     17.58 o 
   9   3   3       53.53       18.49     16.51 o 
  10   3   3       14.22       31.43     15.30 o 
   0   4   3      287.32      259.26     12.94 o 
   1   4   3      638.06      607.79     38.30 o 
   2   4   3     2375.81     2501.48    107.96 o 
   3   4   3      431.05      390.02     19.94 o 
   4   4   3      237.23      261.95     21.46 o 
   5   4   3       41.51       42.23     12.18 o 
   6   4   3      107.02      102.58     20.77 o 
   7   4   3       26.74        8.75     15.90 o 
   8   4   3       52.44       68.18     21.23 o 
   9   4   3       26.97       -6.16     15.98 o 
  10   4   3       24.58       27.01     18.19 o 
   0   5   3        7.77       -3.96      7.84 o 
   1   5   3     3262.99     3235.16     87.71 o 
   2   5   3     1581.13     1586.97     70.02 o 
   3   5   3     2153.33     2057.07     96.54 o 
   4   5   3      816.42      874.79     50.93 o 
   5   5   3       15.26       11.11     11.19 o 
   6   5   3      595.78      684.71     39.12 o 
   7   5   3       57.90       53.19     19.94 o 
   8   5   3       17.11        9.97     13.32 o 
   9   5   3       62.53       36.98     21.00 o 
  10   5   3        9.61        9.21     18.80 o 
   0   6   3     2575.17     2468.90    104.47 o 
   1   6   3      860.90      763.92     31.49 o 
   2   6   3      965.09     1007.49     41.04 o 
   3   6   3      933.35     1148.22     55.96 o 
   4   6   3      440.44      522.74     28.24 o 
   5   6   3      394.45      432.06     26.87 o 
   6   6   3      248.94      264.91     27.85 o 
   7   6   3       13.79       12.33     13.54 o 
   8   6   3        6.56        7.69     10.12 o 
   9   6   3       19.29       21.84     15.98 o 
   0   7   3       53.34       45.05     13.62 o 
   1   7   3     2100.46     2175.83     67.09 o 
   2   7   3     4395.71     4563.71    176.12 o 
   3   7   3      203.11      216.36     22.15 o 
   4   7   3       81.55      110.11     16.59 o 
   5   7   3      164.89      169.63     20.32 o 
   6   7   3      737.59      819.39     39.66 o 
   7   7   3      140.70      173.81     24.58 o 
   8   7   3        8.51       -5.40     13.85 o 
   9   7   3       14.20       20.39     17.73 o 
   0   8   3      844.38      792.81     34.34 o 
   1   8   3      421.95      405.42     54.99 o 
   2   8   3      507.35      522.93     36.76 o 
   3   8   3      217.42      263.17     21.16 o 
   4   8   3       56.69       41.85     16.13 o 
   5   8   3      117.51      106.61     18.26 o 
   6   8   3      235.99      273.36     31.51 o 
   7   8   3       71.80       62.02     22.45 o 
   8   8   3       12.31        1.37     13.85 o 
   9   8   3        1.29       -1.07      9.66 o 
   0   9   3        0.08       -5.94      5.94 o 
   1   9   3      955.48     1078.32     90.34 o 
   2   9   3      405.97      412.90     23.75 o 
   3   9   3      193.58      262.78     20.62 o 
   4   9   3       76.56       59.28     21.61 o 
   5   9   3        5.21        3.12     13.09 o 
   6   9   3      447.07      491.73     36.68 o 
   7   9   3        7.77       -1.37     10.73 o 
   8   9   3        2.50       -9.97      9.97 o 
   9   9   3        8.14      -10.20     10.88 o 
   0  10   3     1347.97     1469.92     64.58 o 
   1  10   3      725.19      677.13     60.90 o 
   2  10   3      124.43      127.62     15.07 o 
   3  10   3      152.73      165.52     18.95 o 
   4  10   3       26.07       25.87     16.44 o 
   5  10   3      290.01      300.68     26.56 o 
   6  10   3       17.08        1.52     11.34 o 
   7  10   3      118.16      128.30     24.35 o 
   8  10   3       87.18      124.04     23.51 o 
   9  10   3       18.81       16.74     17.81 o 
   0  11   3      216.27      217.73     17.66 o 
   1  11   3      223.81      224.10     15.40 o 
   2  11   3      613.46      568.97     35.47 o 
   3  11   3       43.95       16.13     17.73 o 
   4  11   3        6.99       -1.52     11.64 o 
   5  11   3      510.28      542.73     33.72 o 
   6  11   3       28.27       15.68     14.15 o 
   7  11   3       29.68       26.18     17.43 o 
   8  11   3        3.35        5.78     10.12 o 
   9  11   3       31.22       50.15     24.81 o 
   0  12   3      240.77      240.94     22.22 o 
   1  12   3      574.60      547.52     38.06 o 
   2  12   3      474.21      484.06     28.31 o 
   3  12   3      187.20      226.32     23.82 o 
   4  12   3       66.86       41.62     20.32 o 
   5  12   3      152.13      182.18     22.68 o 
   6  12   3       64.88       44.14     26.33 o 
   7  12   3       81.46      114.30     31.05 o 
   8  12   3        8.10        1.90     11.57 o 
   0  13   3       14.74       11.57      8.67 o 
   1  13   3      323.56      318.01     25.04 o 
   2  13   3      102.53       95.05     23.89 o 
   3  13   3       24.46       22.14     14.76 o 
   4  13   3      171.38      160.11     21.92 o 
   5  13   3      294.89      327.77     28.31 o 
   6  13   3       46.39       33.79     18.64 o 
   7  13   3       37.63       27.39     20.93 o 
   8  13   3       16.14       16.59     14.23 o 
   0  14   3      228.66      200.30     21.16 o 
   1  14   3      321.90      339.57     19.72 o 
   2  14   3       11.45       16.89     14.84 o 
   3  14   3      104.28      113.69     21.61 o 
   4  14   3      213.33      234.31     25.11 o 
   5  14   3      198.89      206.00     25.19 o 
   6  14   3       15.71        4.11     11.87 o 
   7  14   3        6.19        2.36     12.40 o 
   8  14   3        4.10        7.61     14.84 o 
   0  15   3      459.95      406.57     33.56 o 
   1  15   3       38.72       24.87     10.68 o 
   2  15   3       63.46       87.05     18.11 o 
   3  15   3       21.82       37.90     17.81 o 
   4  15   3      207.95      174.57     30.14 o 
   5  15   3       15.29       16.06     14.23 o 
   6  15   3        9.25        5.71     12.71 o 
   7  15   3        1.47       -8.14      8.14 o 
   0  16   3       39.20       49.01     14.46 o 
   1  16   3       32.04       26.00     11.08 o 
   2  16   3      320.00      322.91     29.30 o 
   3  16   3       40.16       41.17     21.54 o 
   4  16   3       36.09       14.15     16.36 o 
   5  16   3       23.48        9.89     14.53 o 
   6  16   3       23.84       32.19     17.58 o 
   7  16   3        7.46        8.60     11.57 o 
   0  17   3        0.30       -5.71      8.45 o 
   1  17   3      158.30      143.00     19.34 o 
   2  17   3       81.78       81.73     26.63 o 
   3  17   3       76.96       64.00     19.25 o 
   4  17   3       20.90        8.29     11.87 o 
   5  17   3        6.65       -8.83     11.34 o 
   6  17   3        2.03       -8.45      8.45 o 
   7  17   3       11.69       32.26     16.89 o 
   0  18   3        0.03        2.66     10.73 o 
   1  18   3       36.94       34.38     13.64 o 
   2  18   3       26.83       38.50     15.37 o 
   3  18   3       45.21       30.51     25.11 o 
   4  18   3       69.66       68.79     22.60 o 
   5  18   3       21.06       25.80     14.08 o 
   6  18   3        7.37       34.93     19.33 o 
   0  19   3        0.05       -6.54      6.54 o 
   1  19   3       53.89       61.95     25.49 o 
   2  19   3        0.15       14.15     14.76 o 
   3  19   3        6.50       -7.08     10.42 o 
   4  19   3      123.63      128.98     26.18 o 
   5  19   3        5.15       16.66     14.46 o 
   0  20   3       38.32       37.67     18.03 o 
   1  20   3       18.63       12.98     13.81 o 
   2  20   3       36.66       24.65     20.01 o 
   3  20   3        6.13       11.34     13.70 o 
   4  20   3        8.22        2.36     11.64 o 
   5  20   3       36.24       68.94     24.73 o 
   0  21   3       11.47       12.40     11.26 o 
   1  21   3        8.69       11.87      8.96 o 
   2  21   3       11.14       15.30     14.08 o 
   3  21   3       20.23        2.82     13.70 o 
   4  21   3       26.81       30.21     19.63 o 
   0  22   3        0.27        8.22     11.72 o 
   1  22   3        8.28        6.61      7.78 o 
   2  22   3       26.68       32.04     23.29 o 
   0   0   4     1329.60     1328.97     58.47 o 
   1   0   4     1143.31     1045.04    148.06 o 
   2   0   4     1224.95     1038.98     47.00 o 
   3   0   4      589.29      568.37     26.04 o 
   4   0   4       47.41       44.06     13.01 o 
   5   0   4       75.26       60.65     14.61 o 
   6   0   4       31.27       27.77     14.08 o 
   7   0   4       97.43      101.59     22.91 o 
   8   0   4      132.93      121.00     25.65 o 
   9   0   4        4.77       24.35     17.12 o 
  10   0   4        5.26      -11.72     11.72 o 
   0   1   4       16.33       13.49      4.73 o 
   1   1   4      677.88      627.22     39.81 o 
   2   1   4     4612.15     3903.33    345.76 o 
   3   1   4      493.42      469.90     15.93 o 
   4   1   4     3200.51     3262.58    101.69 o 
   5   1   4      262.60      257.17     15.95 o 
   6   1   4      161.48      147.40     17.80 o 
   7   1   4       74.65       92.81     13.90 o 
   8   1   4       26.24       20.43     11.37 o 
   9   1   4       20.94       10.80     13.05 o 
  10   1   4        3.02       -3.02      8.00 o 
   0   2   4    75195.95    78173.80    829.88 o 
   1   2   4     1505.11     1466.34     47.76 o 
   2   2   4     1425.31     1311.56     57.68 o 
   3   2   4      305.98      290.97     18.49 o 
   4   2   4     3085.40     3063.94    125.93 o 
   5   2   4      482.76      474.33     31.81 o 
   6   2   4      122.86      114.00     19.79 o 
   7   2   4      108.08       76.93     21.92 o 
   8   2   4       41.17        7.91     13.77 o 
   9   2   4        8.19        5.94     12.18 o 
  10   2   4        2.91        9.59     12.78 o 
   0   3   4     4588.18     4401.86    205.21 o 
   1   3   4     4386.88     4325.26    122.48 o 
   2   3   4      783.98      791.30     37.69 o 
   3   3   4     1264.98     1507.51     63.97 o 
   4   3   4      483.87      576.95     27.10 o 
   5   3   4      271.77      215.30     23.06 o 
   6   3   4      209.34      238.81     23.67 o 
   7   3   4       32.86        7.08     15.22 o 
   8   3   4       59.06       32.49     19.56 o 
   9   3   4       80.96       57.61     19.25 o 
  10   3   4        8.84       12.94     17.05 o 
   0   4   4      222.86      259.46     14.00 o 
   1   4   4     6646.42     6601.03    687.73 o 
   2   4   4     2563.64     2700.82    109.95 o 
   3   4   4      121.42      154.79     14.99 o 
   4   4   4      288.70      309.91     22.53 o 
   5   4   4      754.48      794.10     42.55 o 
   6   4   4      562.43      619.63     36.00 o 
   7   4   4      185.50      185.61     23.82 o 
   8   4   4      152.27      167.57     27.09 o 
   9   4   4       35.78       32.19     18.49 o 
  10   4   4        7.70       11.11     14.84 o 
   0   5   4    15405.89    15391.56    426.11 o 
   1   5   4      119.61      109.93      8.76 o 
   2   5   4      689.28      604.11     37.00 o 
   3   5   4      272.68      301.77     20.02 o 
   4   5   4       71.63       60.35     12.18 o 
   5   5   4       74.28      100.90     15.75 o 
   6   5   4      474.56      498.51     30.67 o 
   7   5   4       67.83       42.84     27.62 o 
   8   5   4       56.84       71.23     23.06 o 
   9   5   4        1.96       -7.08     10.50 o 
  10   5   4        8.13       19.71     15.98 o 
   0   6   4       66.76       64.99     10.65 o 
   1   6   4      194.50      194.85     10.94 o 
   2   6   4     2803.97     2730.70    111.23 o 
   3   6   4      527.99      626.15     26.41 o 
   4   6   4        4.05       22.75     13.77 o 
   5   6   4      180.89      215.44     27.47 o 
   6   6   4      600.30      700.46     41.41 o 
   7   6   4      270.08      284.16     27.55 o 
   8   6   4       10.32       13.32     16.21 o 
   9   6   4        1.86       -8.52      9.66 o 
  10   6   4       20.89       19.71     20.47 o 
   0   7   4      227.25      256.48     16.13 o 
   1   7   4     1978.33     2037.14     76.35 o 
   2   7   4     1449.58     1544.34     75.63 o 
   3   7   4      910.41     1018.04     51.92 o 
   4   7   4       68.43       76.78     17.27 o 
   5   7   4      229.89      244.90     23.14 o 
   6   7   4      517.39      621.36     36.38 o 
   7   7   4      267.28      310.04     26.86 o 
   8   7   4       47.73       57.00     19.63 o 
   9   7   4       35.14       15.07     16.74 o 
   0   8   4      135.66      153.27     15.52 o 
   1   8   4     2365.23     2410.12    184.41 o 
   2   8   4      288.26      302.30     20.63 o 
   3   8   4     1547.80     1823.60     70.82 o 
   4   8   4       85.32      101.44     16.06 o 
   5   8   4      747.79      749.99     48.18 o 
   6   8   4      404.29      466.76     33.41 o 
   7   8   4      114.28      140.63     22.83 o 
   8   8   4       48.14       23.67     16.36 o 
   9   8   4       17.28       16.36     17.27 o 
   0   9   4      662.94      641.11     34.03 o 
   1   9   4     1444.23     1456.28     87.27 o 
   2   9   4      249.84      250.38     20.17 o 
   3   9   4        6.79       -8.60      8.60 o 
   4   9   4      186.41      214.22     23.97 o 
   5   9   4      320.01      290.49     26.79 o 
   6   9   4       51.11       58.21     16.97 o 
   7   9   4       56.17       45.20     25.42 o 
   8   9   4        7.03       21.69     16.82 o 
   9   9   4       11.58       37.97     20.55 o 
   0  10   4        1.11       -5.33      5.33 o 
   1  10   4      148.99      129.60     17.31 o 
   2  10   4       35.27       56.69     12.48 o 
   3  10   4      127.56       98.55     17.65 o 
   4  10   4       43.83       21.46     21.38 o 
   5  10   4       24.48       32.72     22.98 o 
   6  10   4      185.94      239.49     25.42 o 
   7  10   4        3.67       19.63     17.81 o 
   8  10   4       21.46       38.20     19.40 o 
   9  10   4        5.65        0.46     10.58 o 
   0  11   4       14.97       15.37     10.20 o 
   1  11   4      283.02      292.44     16.33 o 
   2  11   4      222.03      249.69     22.68 o 
   3  11   4      163.26      159.73     21.92 o 
   4  11   4      224.26      278.38     25.65 o 
   5  11   4      107.08      116.05     17.20 o 
   6  11   4      125.57      153.11     29.83 o 
   7  11   4       11.59        4.57     13.47 o 
   8  11   4       10.97        6.62     14.46 o 
   9  11   4       20.71       29.60     23.21 o 
   0  12   4      661.96      675.69     33.72 o 
   1  12   4      143.79      170.39     20.32 o 
   2  12   4      128.47      118.79     18.42 o 
   3  12   4       18.26        6.85     12.02 o 
   4  12   4      190.13      170.69     23.67 o 
   5  12   4       66.63       69.93     18.95 o 
   6  12   4      154.05      164.37     24.66 o 
   7  12   4       19.25       15.22     13.54 o 
   8  12   4        1.92       13.70     16.06 o 
   0  13   4       99.95       91.93     17.43 o 
   1  13   4      229.96      231.16     22.45 o 
   2  13   4      792.97      770.47     38.97 o 
   3  13   4       82.05       94.06     21.38 o 
   4  13   4      166.42      186.44     22.91 o 
   5  13   4       64.28       67.65     21.00 o 
   6  13   4      109.40      161.17     26.33 o 
   7  13   4        9.38        9.82     13.09 o 
   8  13   4        1.96       -1.67     12.86 o 
   0  14   4      334.88      297.80     26.33 o 
   1  14   4      258.58      264.42     42.35 o 
   2  14   4      131.45      133.63     20.77 o 
   3  14   4      199.23      183.55     24.81 o 
   4  14   4       19.10       15.45     17.50 o 
   5  14   4       79.11       62.55     19.56 o 
   6  14   4       15.22       28.99     19.63 o 
   7  14   4        2.83       -0.68     10.04 o 
   8  14   4       23.76       39.19     22.98 o 
   0  15   4      437.99      424.22     29.45 o 
   1  15   4       29.95       33.62     11.09 o 
   2  15   4      118.66      101.97     22.07 o 
   3  15   4      375.51      302.21     38.66 o 
   4  15   4      236.04      249.99     29.60 o 
   5  15   4      192.32      169.63     31.96 o 
   6  15   4        3.36       12.94     14.99 o 
   7  15   4        9.75       15.75     12.71 o 
   0  16   4      124.22      127.62     19.10 o 
   1  16   4       76.56       60.35     13.72 o 
   2  16   4       35.47       37.90     18.87 o 
   3  16   4      143.62      127.39     31.05 o 
   4  16   4        4.29        8.98     10.58 o 
   5  16   4       26.47       25.80     14.69 o 
   6  16   4       38.27       53.95     24.27 o 
   7  16   4       19.73       32.11     22.07 o 
   0  17   4      247.37      321.15     27.93 o 
   1  17   4      393.72      376.03     23.32 o 
   2  17   4       29.68       15.83     15.07 o 
   3  17   4       73.08       19.40     19.10 o 
   4  17   4      101.49       61.33     23.97 o 
   5  17   4       20.25       21.61     18.80 o 
   6  17   4       21.87        6.39     12.10 o 
   0  18   4       11.97        4.26     11.87 o 
   1  18   4       47.83       72.70     14.66 o 
   2  18   4       84.71       75.56     20.09 o 
   3  18   4       22.90       14.76     17.05 o 
   4  18   4       19.79       13.16     12.71 o 
   5  18   4       46.34       39.27     23.59 o 
   6  18   4        1.50        9.36     13.09 o 
   0  19   4        0.03       -5.86      5.86 o 
   1  19   4        7.49       -3.31      9.25 o 
   2  19   4       44.06       32.11     20.85 o 
   3  19   4       16.28       10.43     15.83 o 
   4  19   4       18.00       23.59     18.42 o 
   5  19   4       39.25       35.31     20.85 o 
   0  20   4        0.20        9.44      9.82 o 
   1  20   4        7.01       11.23     19.56 o 
   2  20   4       41.81       19.48     20.32 o 
   3  20   4       24.49       42.46     18.34 o 
   4  20   4        2.86       25.64     16.36 o 
   0  21   4        1.75       -5.86      8.90 o 
   1  21   4        0.53        1.28      8.33 o 
   2  21   4        5.49        2.66     11.64 o 
   3  21   4       46.04       30.82     22.45 o 
   0  22   4        5.09       15.60     14.08 o 
   1  22   4       20.31       34.81     14.46 o 
   2  22   4        2.11        9.21     12.63 o 
   1   0   5    10997.10     9599.83    576.96 o 
   2   0   5     1123.66      986.51     47.15 o 
   3   0   5     2524.13     2264.80    109.31 o 
   4   0   5        0.58        7.53      8.14 o 
   5   0   5       14.97       26.79     11.64 o 
   6   0   5       22.41       12.78     15.30 o 
   7   0   5      453.85      389.14     35.09 o 
   8   0   5       47.54       40.18     25.80 o 
   9   0   5        8.31       -1.75     11.11 o 
  10   0   5        0.28       -2.36     10.12 o 
   0   1   5       22.50       26.17      7.80 o 
   1   1   5     2625.03     2426.84     64.25 o 
   2   1   5      368.13      310.46     12.89 o 
   3   1   5      310.22      278.10     15.75 o 
   4   1   5      543.45      524.40     24.16 o 
   5   1   5      268.43      247.89     16.80 o 
   6   1   5       52.53       53.61     11.43 o 
   7   1   5       83.95       56.31     18.38 o 
   8   1   5       60.72       37.97     16.87 o 
   9   1   5       15.01        8.28     10.20 o 
  10   1   5        0.43        0.99      8.95 o 
   0   2   5     1308.72     1240.97     53.80 o 
   1   2   5     7471.89     7378.98    241.92 o 
   2   2   5       63.75       67.65     11.26 o 
   3   2   5       83.45       83.25     13.09 o 
   4   2   5      572.26      632.16     33.49 o 
   5   2   5      221.79      211.18     19.94 o 
   6   2   5       20.79       29.14     14.46 o 
   7   2   5        3.02        1.22     13.32 o 
   8   2   5       12.14        9.59     14.76 o 
   9   2   5        3.51       18.11     14.69 o 
  10   2   5        5.70       10.27     12.33 o 
   0   3   5        2.50       13.77      9.21 o 
   1   3   5     2956.34     2914.04     81.22 o 
   2   3   5     2071.88     1911.72     92.60 o 
   3   3   5      503.40      475.14     23.67 o 
   4   3   5     1119.86     1107.23     48.35 o 
   5   3   5      435.78      383.75     25.88 o 
   6   3   5      131.34      104.03     19.02 o 
   7   3   5      254.47      278.68     30.75 o 
   8   3   5       30.63       -2.51     14.76 o 
   9   3   5        6.97        0.15     12.78 o 
  10   3   5       11.71       -0.30     13.24 o 
   0   4   5     9089.45     9056.97    321.67 o 
   1   4   5       65.82       82.91      6.94 o 
   2   4   5     3065.21     3042.98    120.04 o 
   3   4   5      927.27      929.72     32.43 o 
   4   4   5      613.77      663.30     34.94 o 
   5   4   5      377.78      377.11     27.55 o 
   6   4   5      639.44      702.38     38.21 o 
   7   4   5      449.74      480.31     38.66 o 
   8   4   5       91.16       57.61     30.67 o 
   9   4   5        5.66       23.29     19.48 o 
  10   4   5        0.12        2.66     15.07 o 
   0   5   5      121.56      133.86     12.86 o 
   1   5   5     1151.30     1197.60     36.13 o 
   2   5   5      221.49      228.32     18.95 o 
   3   5   5     1684.34     1771.85     95.59 o 
   4   5   5        5.59        2.05      8.90 o 
   5   5   5      568.41      571.23     30.75 o 
   6   5   5      193.32      219.40     27.24 o 
   7   5   5      297.21      328.08     31.35 o 
   8   5   5      100.69      103.42     23.44 o 
   9   5   5       10.35       -9.28      9.28 o 
  10   5   5        3.26        0.23     14.76 o 
   0   6   5      445.60      478.94     25.20 o 
   1   6   5     4331.82     4365.15    119.48 o 
   2   6   5     3769.79     3664.15    156.29 o 
   3   6   5     1769.43     1943.76     99.93 o 
   4   6   5      138.82      184.85     20.85 o 
   5   6   5      174.13      187.82     19.71 o 
   6   6   5      408.34      362.57     31.36 o 
   7   6   5      212.60      194.44     29.30 o 
   8   6   5      117.65      112.70     24.58 o 
   0   7   5      742.63      723.02     36.47 o 
   1   7   5     1326.36     1399.52     43.29 o 
   2   7   5     1724.88     1662.28     57.89 o 
   3   7   5      133.77      164.15     16.97 o 
   4   7   5      121.35      136.14     22.37 o 
   5   7   5      406.05      454.59     28.46 o 
   6   7   5      288.33      313.92     32.27 o 
   7   7   5       67.53       57.00     19.25 o 
   8   7   5       23.51        7.53     14.76 o 
   9   7   5      102.35       80.66     27.32 o 
   0   8   5      220.27      219.87     20.09 o 
   1   8   5     1456.94     1484.52     82.33 o 
   2   8   5      786.39      770.94     39.28 o 
   3   8   5        0.82       -5.63      8.29 o 
   4   8   5       93.16      128.30     17.35 o 
   5   8   5      227.11      294.13     29.98 o 
   6   8   5      183.93      203.79     24.58 o 
   7   8   5       39.13       42.77     15.75 o 
   8   8   5       22.11       15.60     16.36 o 
   9   8   5       15.04        6.70     15.60 o 
   0   9   5       94.58      112.63     16.06 o 
   1   9   5      108.61      148.71     17.69 o 
   2   9   5      220.27      193.61     19.79 o 
   3   9   5      142.74      101.59     18.34 o 
   4   9   5       27.17       11.03     14.61 o 
   5   9   5      160.06      183.78     22.68 o 
   6   9   5       39.71       45.96     20.09 o 
   7   9   5        4.17       44.82     15.75 o 
   8   9   5        1.08        4.19     11.79 o 
   9   9   5       18.49       15.07     14.15 o 
   0  10   5     1161.48     1182.82     53.83 o 
   1  10   5      124.40      121.47     13.62 o 
   2  10   5      209.62      234.32     20.55 o 
   3  10   5      242.93      226.56     28.92 o 
   4  10   5       66.96       59.20     23.67 o 
   5  10   5      430.15      432.51     31.74 o 
   6  10   5      263.80      321.83     28.39 o 
   7  10   5      111.82       61.33     34.02 o 
   8  10   5       11.43       -3.35     14.38 o 
   9  10   5        1.37       -3.88     14.61 o 
   0  11   5      270.76      221.69     20.55 o 
   1  11   5       32.92       21.69      8.58 o 
   2  11   5       29.05       41.70     16.74 o 
   3  11   5       38.63       49.08     17.81 o 
   4  11   5      148.94      194.59     23.21 o 
   5  11   5       66.03       43.53     19.33 o 
   6  11   5       30.78        7.38     14.23 o 
   7  11   5       25.14       16.28     17.88 o 
   8  11   5       21.67       22.37     17.27 o 
   9  11   5        3.96        1.29     12.25 o 
   0  12   5       86.31       93.60     15.98 o 
   1  12   5      227.46      218.43     14.78 o 
   2  12   5      148.13      144.44     20.55 o 
   3  12   5      260.03      286.60     25.87 o 
   4  12   5      183.60      118.11     23.74 o 
   5  12   5       58.33       42.77     27.17 o 
   6  12   5        6.31       -2.05     11.72 o 
   7  12   5       31.31       23.59     16.21 o 
   8  12   5       28.34        4.19     14.61 o 
   0  13   5      802.85      751.38     37.15 o 
   1  13   5       64.33       74.47     13.93 o 
   2  13   5      316.16      265.60     29.15 o 
   3  13   5       62.54       89.87     25.42 o 
   4  13   5      110.51       86.52     26.18 o 
   5  13   5       69.27      129.44     27.78 o 
   6  13   5       29.27        7.15     14.69 o 
   7  13   5       38.83       19.02     18.42 o 
   8  13   5       17.35       17.50     18.03 o 
   0  14   5       54.84       59.28     13.77 o 
   1  14   5      407.11      385.80     21.85 o 
   2  14   5      248.56      221.38     25.11 o 
   3  14   5      291.31      313.31     30.44 o 
   4  14   5      118.37      197.85     28.54 o 
   5  14   5       30.29        7.31     11.79 o 
   6  14   5       92.16       55.02     30.82 o 
   7  14   5        1.81       -4.72      9.36 o 
   8  14   5       11.23       20.17     17.35 o 
   0  15   5      645.79      589.26     34.40 o 
   1  15   5      349.47      339.75     36.87 o 
   2  15   5      138.84      152.35     27.17 o 
   3  15   5       15.51       -2.82     11.79 o 
   4  15   5      382.65      395.13     32.88 o 
   5  15   5      102.46      173.35     26.79 o 
   6  15   5       19.70       -5.71     11.72 o 
   7  15   5        6.17       -1.90     12.63 o 
   0  16   5       20.46        2.21      8.98 o 
   1  16   5       49.73       65.06     13.22 o 
   2  16   5      160.88      147.86     22.22 o 
   3  16   5       12.80       15.45     14.31 o 
   4  16   5       45.42       25.49     19.02 o 
   5  16   5        6.44        7.23     11.49 o 
   6  16   5       16.22       11.57     14.69 o 
   7  16   5       11.77       20.77     16.89 o 
   0  17   5      124.32      132.11     21.84 o 
   1  17   5       17.45        7.10      8.36 o 
   2  17   5      143.22      129.82     22.45 o 
   3  17   5       34.73       45.96     16.36 o 
   4  17   5       69.96       66.66     22.14 o 
   5  17   5       42.46       27.09     20.70 o 
   6  17   5        7.43       13.09     12.78 o 
   0  18   5      245.05      248.16     26.48 o 
   1  18   5       89.06       84.38     31.62 o 
   2  18   5        3.42       -8.90      8.90 o 
   3  18   5       32.27       27.32     17.20 o 
   4  18   5       27.66       13.24     13.24 o 
   5  18   5        0.53       -1.75     11.03 o 
   6  18   5        9.87        0.53     14.08 o 
   0  19   5       17.79       24.73     14.99 o 
   1  19   5       26.72       13.48     12.18 o 
   2  19   5       15.45       31.58     17.88 o 
   3  19   5        2.79        9.44     13.93 o 
   4  19   5       45.21        7.00     16.06 o 
   5  19   5        1.35        7.91     12.02 o 
   0  20   5       53.28       31.20     18.64 o 
   1  20   5       25.01       14.38      9.58 o 
   2  20   5       12.71       16.13     13.62 o 
   3  20   5       15.89       16.97     19.33 o 
   4  20   5       17.78       21.38     16.44 o 
   0  21   5        2.31       12.63     11.19 o 
   1  21   5       16.29        6.79     12.18 o 
   2  21   5        5.34        4.26     13.39 o 
   3  21   5        3.82        0.76     14.00 o 
   0  22   5       17.61       26.02     19.10 o 
   1  22   5        4.28        5.72      8.66 o 
   2  22   5       16.94       19.63     17.81 o 
   0   0   6    30874.64    30652.29    639.30 o 
   1   0   6     2716.65     2441.96    227.27 o 
   2   0   6      346.30      343.35     19.33 o 
   3   0   6      519.80      482.45     29.15 o 
   4   0   6     1419.81     1490.91     66.18 o 
   5   0   6      249.22      234.70     22.91 o 
   6   0   6       59.64       51.97     23.59 o 
   7   0   6      121.14      125.87     23.13 o 
   8   0   6       15.63       12.18     15.83 o 
   9   0   6        1.42        6.47     15.98 o 
  10   0   6        9.33       -2.44     13.32 o 
   0   1   6      773.38      714.21     26.53 o 
   1   1   6     6008.63     5441.57    371.13 o 
   2   1   6     1963.43     1709.57     55.67 o 
   3   1   6      192.96      183.15     12.38 o 
   4   1   6      262.14      239.93     15.30 o 
   5   1   6      105.45      100.50     14.50 o 
   6   1   6        2.93        3.31      8.27 o 
   7   1   6      165.45      118.71     17.41 o 
   8   1   6        0.87       -1.47     13.54 o 
   9   1   6        2.36       -3.59     10.84 o 
  10   1   6        0.14      -12.05     14.42 o 
   0   2   6     8967.79     9078.43    345.31 o 
   1   2   6     3669.54     3865.24    104.05 o 
   2   2   6       98.55       76.33     12.78 o 
   3   2   6      206.74      175.57     17.58 o 
   4   2   6      309.59      377.80     25.34 o 
   5   2   6        1.99        1.67      9.28 o 
   6   2   6       67.87       53.57     18.80 o 
   7   2   6       79.00       80.36     19.63 o 
   8   2   6      189.93      251.96     35.92 o 
   9   2   6       18.33       29.52     20.01 o 
   0   3   6      738.30      756.47     33.73 o 
   1   3   6     1299.76     1291.95     39.42 o 
   2   3   6     1182.24     1160.27     54.68 o 
   3   3   6       66.83       83.86     12.71 o 
   4   3   6       18.32       12.02     14.08 o 
   5   3   6      180.43      175.56     24.43 o 
   6   3   6      727.13      689.08     38.51 o 
   7   3   6      122.22      131.04     28.38 o 
   8   3   6       54.56       30.44     21.15 o 
   9   3   6        5.72       27.77     17.05 o 
  10   3   6        4.08        0.91     14.00 o 
   0   4   6     2812.05     3023.01    120.95 o 
   1   4   6     1138.76     1265.03    113.10 o 
   2   4   6     1260.68     1363.01     59.86 o 
   3   4   6       71.43       93.75     14.84 o 
   4   4   6      735.38      766.63     35.32 o 
   5   4   6      228.23      181.50     26.64 o 
   6   4   6       46.68       16.97     25.19 o 
   7   4   6      149.43      108.36     24.35 o 
   8   4   6       24.11       16.66     17.20 o 
   9   4   6       32.48       27.47     22.90 o 
  10   4   6        9.44        6.32     11.26 o 
   0   5   6     3347.04     3924.28    147.60 o 
   1   5   6      122.98      113.68      8.83 o 
   2   5   6      339.93      361.91     21.69 o 
   3   5   6      555.38      470.64     25.65 o 
   4   5   6      351.29      365.47     27.47 o 
   5   5   6       19.42       19.25     13.93 o 
   6   5   6      418.44      343.93     33.56 o 
   7   5   6      698.87      720.10     43.08 o 
   8   5   6       58.65       23.82     21.23 o 
   9   5   6       21.30        9.06     16.97 o 
   0   6   6     1400.72     1419.80     67.48 o 
   1   6   6     1032.45     1110.72     39.26 o 
   2   6   6      876.64      959.90     37.99 o 
   3   6   6      133.14      181.12     20.47 o 
   4   6   6       95.49      108.67     16.51 o 
   5   6   6      149.87      181.50     20.39 o 
   6   6   6      375.64      416.98     32.12 o 
   7   6   6       36.35       51.59     18.26 o 
   8   6   6       69.09       51.21     21.08 o 
   9   6   6       28.04       20.32     17.81 o 
   0   7   6     2730.02     3026.83    124.77 o 
   1   7   6     1075.50     1134.76     74.24 o 
   2   7   6       19.86       19.86     13.55 o 
   3   7   6        9.75       -1.22     10.35 o 
   4   7   6      567.76      582.35     35.01 o 
   5   7   6      716.30      795.34     38.97 o 
   6   7   6      229.87      232.49     25.11 o 
   7   7   6       15.16       20.47     18.34 o 
   8   7   6       28.24       21.99     19.33 o 
   9   7   6        2.93        5.78     13.32 o 
   0   8   6     2454.13     2704.18    117.50 o 
   1   8   6      562.76      524.32     37.64 o 
   2   8   6     1210.59      968.23     55.89 o 
   3   8   6      308.45      255.56     25.88 o 
   4   8   6       57.63       53.42     15.52 o 
   5   8   6      218.73      297.40     25.04 o 
   6   8   6        7.14        6.62     11.49 o 
   7   8   6       69.54       60.12     16.82 o 
   8   8   6       45.21       46.49     20.77 o 
   9   8   6       37.20       37.44     23.97 o 
   0   9   6      572.41      583.21     26.18 o 
   1   9   6       18.04       14.41      6.81 o 
   2   9   6      546.55      524.05     31.44 o 
   3   9   6      539.29      564.15     32.04 o 
   4   9   6      404.61      418.51     28.24 o 
   5   9   6      192.37      182.03     22.53 o 
   6   9   6       29.40       18.26     15.90 o 
   7   9   6      101.83       77.24     33.18 o 
   8   9   6       64.50       72.52     20.55 o 
   9   9   6       22.72       -6.62     15.14 o 
   0  10   6        0.27       -6.24      6.24 o 
   1  10   6      151.95      143.95     15.33 o 
   2  10   6      203.18      180.82     19.86 o 
   3  10   6      122.73      129.06     17.96 o 
   4  10   6      159.78      197.17     22.98 o 
   5  10   6      436.64      450.40     35.16 o 
   6  10   6       72.95       48.78     23.13 o 
   7  10   6      105.25      112.24     23.97 o 
   8  10   6       56.79       33.79     22.98 o 
   9  10   6       21.55        9.36     15.22 o 
   0  11   6     1117.08     1066.25     47.96 o 
   1  11   6       91.18       97.52     13.95 o 
   2  11   6      101.21       57.61     16.36 o 
   3  11   6      136.66      181.80     26.10 o 
   4  11   6      251.05      280.28     26.94 o 
   5  11   6       36.02       44.52     16.74 o 
   6  11   6      124.44      120.46     25.49 o 
   7  11   6       76.87      105.01     25.49 o 
   8  11   6        3.75       -6.16     12.18 o 
   0  12   6      131.87      127.69     20.17 o 
   1  12   6      194.49      193.66     16.84 o 
   2  12   6      132.34       90.94     21.76 o 
   3  12   6      386.60      423.61     29.91 o 
   4  12   6       53.64       52.51     20.24 o 
   5  12   6      137.92      165.13     24.12 o 
   6  12   6      110.00      169.54     32.19 o 
   7  12   6       48.57       32.19     18.95 o 
   8  12   6       20.61       12.18     14.38 o 
   0  13   6      681.45      598.95     34.02 o 
   1  13   6      372.16      403.25     55.33 o 
   2  13   6      328.84      376.56     28.84 o 
   3  13   6      219.00      200.83     28.23 o 
   4  13   6      257.97      275.41     27.55 o 
   5  13   6      187.70      176.70     28.92 o 
   6  13   6        5.51       -6.16     10.81 o 
   7  13   6        5.94       -0.23     10.27 o 
   8  13   6        1.69       -2.05     14.84 o 
   0  14   6      358.93      330.45     27.25 o 
   1  14   6       36.68       42.45     20.77 o 
   2  14   6      404.87      385.86     32.73 o 
   3  14   6       10.00        5.78     13.54 o 
   4  14   6      250.78      243.75     27.02 o 
   5  14   6      125.68      121.30     23.82 o 
   6  14   6       77.13       87.51     24.05 o 
   7  14   6       17.16       14.31     16.74 o 
   0  15   6       33.63       19.86     19.02 o 
   1  15   6      382.85      391.21     23.39 o 
   2  15   6      111.77       84.09     20.70 o 
   3  15   6        9.14        9.06     14.61 o 
   4  15   6        3.96        4.79     10.35 o 
   5  15   6       98.23      119.55     24.12 o 
   6  15   6       22.35      -11.34     12.10 o 
   7  15   6        5.27      -10.27     10.35 o 
   0  16   6       55.83       69.17     18.11 o 
   1  16   6        5.44        6.75      9.52 o 
   2  16   6      193.51      172.75     27.55 o 
   3  16   6      154.03      112.09     27.32 o 
   4  16   6       58.37       40.94     30.74 o 
   5  16   6        3.15       -6.62      8.90 o 
   6  16   6       10.48       12.10     14.76 o 
   7  16   6       18.96        8.83     15.14 o 
   0  17   6       17.07       -3.88      9.06 o 
   1  17   6       50.71       48.98     11.70 o 
   2  17   6       29.45       12.10     17.20 o 
   3  17   6       90.84       83.55     28.76 o 
   4  17   6       32.95       22.75     18.11 o 
   5  17   6       18.79       10.04     14.46 o 
   6  17   6       14.04       36.15     19.40 o 
   0  18   6       41.48       20.17     18.19 o 
   1  18   6       15.09       -2.14      7.19 o 
   2  18   6       20.06       13.24     13.16 o 
   3  18   6       26.45        5.63     14.84 o 
   4  18   6        0.91       -5.71      9.06 o 
   5  18   6       30.02       54.03     21.15 o 
   6  18   6       12.50       12.40     15.75 o 
   0  19   6        0.32       -0.68      8.90 o 
   1  19   6       21.69        8.39      8.75 o 
   2  19   6       20.91       20.70     15.37 o 
   3  19   6       33.70       40.79     21.69 o 
   4  19   6       18.32        5.40     12.63 o 
   5  19   6        6.05       10.73     13.85 o 
   0  20   6       25.65       25.64     14.38 o 
   1  20   6       57.34       56.28     35.38 o 
   2  20   6       10.64       11.19     14.23 o 
   3  20   6        7.28       14.53     14.38 o 
   4  20   6        8.40       -1.67     13.09 o 
   0  21   6       15.94        5.10     12.63 o 
   1  21   6        1.70       -7.12      7.12 o 
   2  21   6        0.79        7.84     14.00 o 
   3  21   6       19.23       -0.08     11.19 o 
   0  22   6       10.49        0.68      8.83 o 
   1  22   6       20.89       26.14     12.89 o 
   1   0   7      612.51      663.05     60.75 o 
   2   0   7        0.17       14.84      8.37 o 
   3   0   7     1184.91     1151.28     55.74 o 
   4   0   7       26.60       29.45     17.12 o 
   5   0   7      323.19      304.35     27.55 o 
   6   0   7        4.38       17.58     13.24 o 
   7   0   7       31.16       26.94     21.76 o 
   8   0   7       35.34        7.23     13.47 o 
   9   0   7        0.04        3.04     12.86 o 
  10   0   7        2.08       24.43     15.98 o 
   0   1   7      504.64      527.60     19.03 o 
   1   1   7       66.20       64.89      6.03 o 
   2   1   7      451.39      447.93     16.15 o 
   3   1   7      262.13      261.08     15.50 o 
   4   1   7      214.24      202.58     13.76 o 
   5   1   7       21.64       19.06     10.80 o 
   6   1   7      220.40      225.85     25.19 o 
   7   1   7      128.38      105.43     17.27 o 
   8   1   7       15.29       19.42     12.39 o 
   9   1   7       18.59       17.93     11.73 o 
  10   1   7        1.17       16.64     11.05 o 
   0   2   7       20.91       32.72      9.21 o 
   1   2   7     2345.78     2480.55     69.52 o 
   2   2   7      476.04      427.94     29.15 o 
   3   2   7      844.70      887.16     47.35 o 
   4   2   7      205.10      213.54     22.83 o 
   5   2   7      191.36      197.86     21.99 o 
   6   2   7        7.58        9.82     14.53 o 
   7   2   7      140.66      126.40     21.76 o 
   8   2   7       22.10       13.39     14.69 o 
   9   2   7        0.10        4.72     13.39 o 
  10   2   7        2.90       11.87     14.15 o 
   0   3   7      617.33      667.66     33.80 o 
   1   3   7        5.97        2.03      5.33 o 
   2   3   7     3918.51     4372.05    168.59 o 
   3   3   7      544.43      483.20     27.10 o 
   4   3   7      303.86      320.86     24.96 o 
   5   3   7      157.41      129.83     22.22 o 
   6   3   7      176.56      205.85     25.49 o 
   7   3   7      360.12      282.27     31.81 o 
   8   3   7      175.87      163.99     29.37 o 
   9   3   7        4.84       -8.98      8.98 o 
   0   4   7     3916.86     4442.39    170.46 o 
   1   4   7     2177.84     2400.71    146.24 o 
   2   4   7      918.88      925.45     42.03 o 
   3   4   7      494.47      522.38     37.75 o 
   4   4   7      111.50       93.07     20.24 o 
   5   4   7       90.71       78.99     20.32 o 
   6   4   7       21.09       21.99     17.81 o 
   7   4   7       35.88       40.03     20.32 o 
   8   4   7       17.12       18.87     16.21 o 
   9   4   7       47.94       46.80     25.80 o 
   0   5   7     7490.58     7683.23    352.37 o 
   1   5   7      827.47      830.39     28.17 o 
   2   5   7      827.12      916.01     45.91 o 
   3   5   7      112.80       99.46     18.04 o 
   4   5   7      457.18      379.34     26.87 o 
   5   5   7      155.84      105.09     18.49 o 
   6   5   7      739.09      772.42     40.72 o 
   7   5   7       60.51       37.44     17.27 o 
   8   5   7        1.63       16.28     11.49 o 
   9   5   7       38.86       55.63     20.32 o 
   0   6   7     5767.65     5964.20    222.83 o 
   1   6   7      167.68      195.48     12.35 o 
   2   6   7      181.84      178.76     17.96 o 
   3   6   7     1445.40     1432.53     72.49 o 
   4   6   7      329.53      241.10     24.13 o 
   5   6   7      232.02      219.40     23.90 o 
   6   6   7      390.38      419.49     30.52 o 
   7   6   7       49.98       48.85     22.07 o 
   8   6   7       20.11       -9.44      9.44 o 
   9   6   7       15.96       17.73     16.36 o 
   0   7   7       85.38       71.99     12.02 o 
   1   7   7     2865.12     3120.19    236.35 o 
   2   7   7     1348.41     1323.92     59.47 o 
   3   7   7       75.86       87.82     20.39 o 
   4   7   7       47.36       63.46     14.84 o 
   5   7   7       52.47       77.24     18.95 o 
   6   7   7      138.09      130.05     20.70 o 
   7   7   7       71.79       81.65     26.79 o 
   8   7   7       24.30       33.18     19.18 o 
   9   7   7       33.37       56.31     18.95 o 
   0   8   7      787.83      857.95     34.41 o 
   1   8   7      235.71      219.31     13.05 o 
   2   8   7       34.81       68.18     13.70 o 
   3   8   7      325.16      271.32     23.82 o 
   4   8   7       16.70        7.91     12.94 o 
   5   8   7      103.10      117.95     18.64 o 
   6   8   7       45.87       58.67     18.72 o 
   7   8   7       26.67       44.44     16.06 o 
   8   8   7       27.60        9.82     17.58 o 
   9   8   7        4.80        7.15     14.46 o 
   0   9   7     1008.15      978.84     36.09 o 
   1   9   7      524.87      527.40     63.06 o 
   2   9   7       14.19        3.27     11.64 o 
   3   9   7       77.31       58.98     21.16 o 
   4   9   7       39.90       13.16     16.21 o 
   5   9   7       84.38       88.35     18.34 o 
   6   9   7        1.22        2.59     10.12 o 
   7   9   7       28.63       35.84     16.82 o 
   8   9   7       14.51       16.74     11.79 o 
   9   9   7        7.80        9.36     13.70 o 
   0  10   7      418.96      421.65     25.95 o 
   1  10   7        2.94       -6.32      6.32 o 
   2  10   7        6.90       -3.88      9.66 o 
   3  10   7      273.92      302.05     26.03 o 
   4  10   7      301.42      303.96     27.02 o 
   5  10   7      100.35      142.15     21.16 o 
   6  10   7       29.52       29.83     14.38 o 
   7  10   7       27.20       43.37     17.12 o 
   8  10   7       16.35        9.66     14.46 o 
   0  11   7      203.36      205.25     19.79 o 
   1  11   7      150.73      161.87     16.44 o 
   2  11   7       34.67       25.42     16.66 o 
   3  11   7       52.00       47.33     16.74 o 
   4  11   7       31.39       19.94     18.80 o 
   5  11   7       75.21       58.52     20.47 o 
   6  11   7        6.31       10.81     12.02 o 
   7  11   7       14.78       18.64     15.75 o 
   8  11   7       24.46       21.76     18.57 o 
   0  12   7       46.39       15.68     15.52 o 
   1  12   7      312.65      329.19     56.05 o 
   2  12   7      232.25      217.19     22.91 o 
   3  12   7       96.76      109.66     23.21 o 
   4  12   7      168.85      163.16     30.44 o 
   5  12   7       90.02       96.49     19.18 o 
   6  12   7       46.05       58.90     22.22 o 
   7  12   7       63.00       93.83     21.15 o 
   8  12   7        7.73        8.75     13.01 o 
   0  13   7      420.85      440.58     29.07 o 
   1  13   7       17.82       16.34     15.49 o 
   2  13   7       73.52       90.40     18.95 o 
   3  13   7      437.44      386.85     32.95 o 
   4  13   7       38.55       36.91     14.15 o 
   5  13   7      298.94      322.52     28.99 o 
   6  13   7       18.60       10.50     15.75 o 
   7  13   7        2.06       12.56     15.37 o 
   8  13   7        3.29        5.10     14.46 o 
   0  14   7       36.02       28.54     19.78 o 
   1  14   7     1320.41     1184.35     46.59 o 
   2  14   7      213.33      167.80     26.25 o 
   3  14   7      184.55      161.71     33.71 o 
   4  14   7      107.17      108.67     28.16 o 
   5  14   7       37.07       33.56     20.62 o 
   6  14   7        7.33       17.73     14.38 o 
   7  14   7       18.15       24.58     17.05 o 
   0  15   7      142.61      133.32     24.20 o 
   1  15   7       71.69       38.92     15.75 o 
   2  15   7       15.34       13.62     13.16 o 
   3  15   7       18.99       -7.76      8.22 o 
   4  15   7       68.16       61.94     30.29 o 
   5  15   7       18.41       23.06     19.10 o 
   6  15   7        4.80       -3.88     10.88 o 
   7  15   7       61.84       66.28     21.69 o 
   0  16   7      179.90      188.27     23.44 o 
   1  16   7       83.25       85.22     13.33 o 
   2  16   7        2.96       16.44     12.71 o 
   3  16   7       68.12       66.28     18.42 o 
   4  16   7       18.71       37.29     21.53 o 
   5  16   7        7.53        2.97     12.10 o 
   6  16   7       11.27        4.19     15.30 o 
   0  17   7       25.62       14.53     12.33 o 
   1  17   7       18.53        6.77      9.20 o 
   2  17   7       20.48       27.62     14.69 o 
   3  17   7      117.60      145.80     32.80 o 
   4  17   7       20.21       21.38     19.02 o 
   5  17   7        5.50       15.60     13.09 o 
   6  17   7        3.88       -2.21      9.44 o 
   0  18   7       37.01        7.31     13.93 o 
   1  18   7       28.81       41.56     15.02 o 
   2  18   7       25.20       13.85     15.98 o 
   3  18   7       37.53       77.54     18.95 o 
   4  18   7       14.44        7.53     12.63 o 
   5  18   7       34.55       24.81     20.93 o 
   0  19   7        8.24       -2.28      9.44 o 
   1  19   7       25.48       22.55     30.48 o 
   2  19   7        8.89        4.57     13.77 o 
   3  19   7       18.67        2.89     14.38 o 
   4  19   7        2.11       12.18     14.99 o 
   5  19   7        3.50       13.39     14.08 o 
   0  20   7       50.23       22.07     19.18 o 
   1  20   7       14.94       16.04     11.37 o 
   2  20   7       40.32       30.06     21.31 o 
   3  20   7        4.09      -11.64     11.64 o 
   4  20   7       10.68        6.85     12.78 o 
   0  21   7        0.22        6.54     12.10 o 
   1  21   7       15.13       17.81     24.92 o 
   2  21   7       67.90       39.72     30.36 o 
   0  22   7        2.42       12.10     11.72 o 
   0   0   8     1033.82     1080.80     40.97 o 
   1   0   8      307.48      256.56     25.92 o 
   2   0   8       92.93      100.30     15.75 o 
   3   0   8       63.93       58.06     13.70 o 
   4   0   8       42.27       16.82     19.48 o 
   5   0   8      137.20      126.17     22.37 o 
   6   0   8        0.01       -9.28     10.42 o 
   7   0   8       41.82       21.31     15.98 o 
   8   0   8       85.61       72.52     27.32 o 
   9   0   8        3.54       12.94     13.39 o 
   0   1   8     1379.55     1293.49     42.65 o 
   1   1   8      353.30      393.00     11.01 o 
   2   1   8      160.15      134.59     12.55 o 
   3   1   8      681.76      673.97     22.17 o 
   4   1   8      371.27      346.50     19.03 o 
   5   1   8       78.26       69.45     25.30 o 
   6   1   8       66.90       47.66     32.04 o 
   7   1   8        8.43       -4.33      8.53 o 
   8   1   8       33.94       16.44     10.98 o 
   9   1   8        0.52        7.48      8.87 o 
   0   2   8      309.13      317.84     19.86 o 
   1   2   8     1842.43     1958.00     83.54 o 
   2   2   8      445.19      464.68     27.48 o 
   3   2   8      139.87      113.54     18.80 o 
   4   2   8      147.08      185.84     19.25 o 
   5   2   8      216.90      211.26     22.91 o 
   6   2   8      423.90      335.63     31.28 o 
   7   2   8      136.57      149.91     22.60 o 
   8   2   8       12.07        7.91     14.08 o 
   9   2   8        7.23       -6.54      9.28 o 
   0   3   8     1111.64     1204.02     54.52 o 
   1   3   8      361.31      366.33     20.55 o 
   2   3   8      637.66      652.76     29.61 o 
   3   3   8      448.31      426.31     28.31 o 
   4   3   8      466.12      447.91     35.09 o 
   5   3   8       30.08       41.55     15.90 o 
   6   3   8       45.35       49.31     15.83 o 
   7   3   8       27.22        2.97     15.07 o 
   8   3   8       70.52      106.61     30.13 o 
   9   3   8       15.62       37.67     17.58 o 
   0   4   8      521.50      560.70     24.51 o 
   1   4   8     1434.60     1439.18     79.63 o 
   2   4   8      163.31      148.70     17.50 o 
   3   4   8      598.97      584.97     30.83 o 
   4   4   8      370.21      329.01     27.55 o 
   5   4   8      205.43      155.93     27.62 o 
   6   4   8      135.69      131.50     22.83 o 
   7   4   8      180.70      193.14     28.23 o 
   8   4   8       15.27       19.63     18.03 o 
   9   4   8        3.50       11.03     12.86 o 
   0   5   8     6061.66     6904.38    246.53 o 
   1   5   8      868.09      999.53     55.84 o 
   2   5   8      159.07      184.17     18.87 o 
   3   5   8      440.25      406.36     27.32 o 
   4   5   8     1233.05     1183.77     47.43 o 
   5   5   8      502.56      472.26     33.03 o 
   6   5   8      371.62      397.95     33.03 o 
   7   5   8        9.08       15.90     14.91 o 
   8   5   8       11.95       28.31     16.82 o 
   9   5   8       21.95       27.32     20.09 o 
   0   6   8      709.07      722.96     30.53 o 
   1   6   8      333.79      348.70     15.01 o 
   2   6   8       42.07       44.36     14.08 o 
   3   6   8       48.90       31.50     15.60 o 
   4   6   8      151.63      126.93     22.75 o 
   5   6   8       96.55       95.35     22.98 o 
   6   6   8      300.02      353.80     31.58 o 
   7   6   8       23.47       -3.20     12.78 o 
   8   6   8       53.59       40.56     24.12 o 
   9   6   8       39.09       65.06     22.45 o 
   0   7   8     6376.65     6309.24    242.35 o 
   1   7   8     2165.82     2421.12     75.99 o 
   2   7   8      231.40      243.45     19.63 o 
   3   7   8      349.65      422.55     26.41 o 
   4   7   8       40.74       45.12     16.21 o 
   5   7   8      291.49      362.02     28.69 o 
   6   7   8       91.14      106.99     21.69 o 
   7   7   8        1.92       -3.58     10.88 o 
   8   7   8       52.14       57.15     20.62 o 
   9   7   8       15.45       20.39     17.50 o 
   0   8   8       60.55       87.66     14.99 o 
   1   8   8     1227.03     1326.24     32.36 o 
   2   8   8      123.24      135.38     17.05 o 
   3   8   8       58.84       23.06     13.70 o 
   4   8   8       33.46        4.34     13.09 o 
   5   8   8        2.00       -7.69     10.65 o 
   6   8   8        6.73       -0.15     11.79 o 
   7   8   8       20.98       17.05     14.23 o 
   8   8   8        5.62       13.47     14.38 o 
   9   8   8        0.37      -11.41     11.41 o 
   0   9   8       19.47       13.93     13.54 o 
   1   9   8      239.59      271.23     16.24 o 
   2   9   8       55.91       47.86     18.72 o 
   3   9   8       98.37       87.36     18.19 o 
   4   9   8      304.47      311.72     27.70 o 
   5   9   8       33.22       19.18     22.68 o 
   6   9   8       57.95       67.04     28.54 o 
   7   9   8      153.71      173.28     27.93 o 
   8   9   8       30.82       28.99     18.49 o 
   9   9   8        1.08      -10.73     11.95 o 
   0  10   8      115.83      143.14     20.85 o 
   1  10   8        8.71       19.50      8.66 o 
   2  10   8       46.49       32.11     20.85 o 
   3  10   8      206.84      236.67     24.66 o 
   4  10   8      354.53      301.37     29.83 o 
   5  10   8       41.32       35.84     14.31 o 
   6  10   8        2.19        9.44     13.85 o 
   7  10   8       49.06       55.85     18.19 o 
   8  10   8        0.48        2.21     13.32 o 
   0  11   8      954.58      983.46     41.56 o 
   1  11   8      328.95      374.88     18.80 o 
   2  11   8       49.47       30.51     16.44 o 
   3  11   8      212.14      191.09     24.88 o 
   4  11   8      326.22      283.03     29.45 o 
   5  11   8       10.62      -10.20     10.20 o 
   6  11   8      130.71      161.56     26.79 o 
   7  11   8       10.92       15.75     14.38 o 
   8  11   8       22.75       28.08     18.11 o 
   0  12   8       15.96       14.84     11.64 o 
   1  12   8      156.79      148.02     17.40 o 
   2  12   8       75.91       94.66     19.18 o 
   3  12   8      222.20      170.09     23.97 o 
   4  12   8      174.33      240.02     30.67 o 
   5  12   8       34.39       31.05     15.45 o 
   6  12   8        4.43       18.34     11.79 o 
   7  12   8       21.14       11.03     13.24 o 
   8  12   8        6.64       14.46     13.47 o 
   0  13   8      636.21      511.02     32.73 o 
   1  13   8      728.12      740.14     47.53 o 
   2  13   8      341.83      346.20     30.37 o 
   3  13   8       13.62       22.75     15.83 o 
   4  13   8      282.46      232.41     29.30 o 
   5  13   8       49.06       32.19     18.80 o 
   6  13   8        1.03       28.46     16.44 o 
   0  14   8       23.98       34.01     17.96 o 
   1  14   8      126.38      105.08     23.55 o 
   2  14   8       23.05       33.71     17.50 o 
   3  14   8       19.27       15.83     18.19 o 
   4  14   8        2.94       22.52     16.28 o 
   5  14   8      149.39       89.80     27.93 o 
   6  14   8       16.60       10.27     14.53 o 
   7  14   8       37.03       44.67     22.30 o 
   0  15   8       71.80       40.86     17.12 o 
   1  15   8      352.66      340.12     22.83 o 
   2  15   8       36.89       10.50     13.55 o 
   3  15   8      275.39      245.73     33.71 o 
   4  15   8        5.72       -1.22     10.20 o 
   5  15   8        9.85       15.22     15.90 o 
   6  15   8       13.62       15.60     17.27 o 
   7  15   8       10.95       -0.15     15.52 o 
   0  16   8       52.86       41.24     18.11 o 
   1  16   8       79.82       39.67     16.67 o 
   2  16   8       57.07       43.60     22.83 o 
   3  16   8       86.16      113.08     22.68 o 
   4  16   8       29.55        3.73     16.06 o 
   5  16   8       20.95       24.05     19.18 o 
   6  16   8       22.04        0.99     14.00 o 
   0  17   8       45.18       26.10     20.93 o 
   1  17   8       59.35       57.53     21.08 o 
   2  17   8       43.05       19.56     15.60 o 
   3  17   8       18.18       19.10     15.37 o 
   4  17   8        3.83        8.37     11.72 o 
   5  17   8        7.40        3.20     13.32 o 
   6  17   8       32.27       24.20     19.86 o 
   0  18   8       18.72       -7.31     10.73 o 
   1  18   8        4.57        2.10      7.96 o 
   2  18   8       13.72        1.37     10.20 o 
   3  18   8       18.52       31.43     16.51 o 
   4  18   8       11.15       19.86     13.39 o 
   5  18   8        5.65        7.76     12.40 o 
   0  19   8       13.77       14.84     12.71 o 
   1  19   8        0.71        2.75      7.84 o 
   2  19   8       23.75       28.76     21.23 o 
   3  19   8       12.53       13.47     14.76 o 
   4  19   8       20.13       43.37     21.99 o 
   0  20   8        0.64       -5.48      6.62 o 
   1  20   8       26.29       26.93     12.84 o 
   2  20   8       15.80       13.39     14.91 o 
   3  20   8       11.71        9.74     13.77 o 
   0  21   8        0.03       -0.15     10.96 o 
   1  21   8       11.44       27.16     28.08 o 
   2  21   8       18.13       20.93     16.97 o 
   1   0   9      327.86      313.71     14.87 o 
   2   0   9        0.82       -7.46      9.66 o 
   3   0   9      209.04      222.75     21.00 o 
   4   0   9      191.45      193.30     21.23 o 
   5   0   9      624.49      538.89     38.67 o 
   6   0   9        5.41       -4.87      9.89 o 
   7   0   9        7.22        3.27     11.19 o 
   8   0   9       47.48       17.65     20.85 o 
   9   0   9        1.38        1.98     11.87 o 
   0   1   9     1316.18     1368.65     40.65 o 
   1   1   9     1677.60     1706.36     79.83 o 
   2   1   9       28.30       72.14     10.15 o 
   3   1   9      293.22      312.46     17.11 o 
   4   1   9       18.56       15.72     10.49 o 
   5   1   9       23.37        1.73      8.60 o 
   6   1   9       38.66       14.23     13.36 o 
   7   1   9       16.30       10.84      9.33 o 
   8   1   9       56.07       29.99     14.40 o 
   9   1   9        1.54       -1.27      8.47 o 
   0   2   9     1737.15     1971.60     90.73 o 
   1   2   9      549.98      515.63     20.49 o 
   2   2   9     3021.05     3055.32    120.51 o 
   3   2   9      297.08      297.96     24.89 o 
   4   2   9       54.09       56.69     16.74 o 
   5   2   9       54.93       32.26     14.46 o 
   6   2   9      566.54      514.20     41.94 o 
   7   2   9      113.63       87.89     25.42 o 
   8   2   9       42.25       25.19     19.63 o 
   9   2   9        4.70        4.19     12.78 o 
   0   3   9      505.58      586.34     27.55 o 
   1   3   9     1730.22     1796.27     59.40 o 
   2   3   9      214.06      263.85     19.86 o 
   3   3   9      127.55      132.79     17.35 o 
   4   3   9      160.02      173.28     21.38 o 
   5   3   9      243.30      221.91     24.12 o 
   6   3   9      246.33      207.15     34.02 o 
   7   3   9      172.99      165.29     26.71 o 
   8   3   9       14.26        2.82     12.02 o 
   9   3   9       11.41       24.43     17.81 o 
   0   4   9      827.91      952.40     37.00 o 
   1   4   9     1126.80     1215.08     35.55 o 
   2   4   9      757.12      801.83     34.10 o 
   3   4   9        0.43       -0.76      9.13 o 
   4   4   9       41.21       50.60     16.36 o 
   5   4   9       14.59        2.74     11.87 o 
   6   4   9      533.68      397.29     38.36 o 
   7   4   9        4.51        7.99     13.09 o 
   8   4   9        4.30       -9.66     10.20 o 
   9   4   9        2.29        9.06     12.33 o 
   0   5   9      558.38      622.72     26.72 o 
   1   5   9       85.42       77.73     10.54 o 
   2   5   9       19.30       25.49     11.64 o 
   3   5   9      163.62      165.90     19.56 o 
   4   5   9      279.53      244.98     27.40 o 
   5   5   9      355.50      306.86     27.02 o 
   6   5   9       26.60       11.79     14.91 o 
   7   5   9      145.74      109.89     32.34 o 
   8   5   9       10.20       19.86     14.46 o 
   9   5   9       14.21       13.32     14.31 o 
   0   6   9      206.50      214.15     22.15 o 
   1   6   9      429.68      477.14     20.15 o 
   2   6   9      356.56      410.07     24.43 o 
   3   6   9        9.53       -3.80      8.45 o 
   4   6   9      203.26      164.23     21.99 o 
   5   6   9      437.72      360.14     36.23 o 
   6   6   9       70.84       58.44     18.57 o 
   7   6   9        5.25       -1.83     11.87 o 
   8   6   9       58.33       71.76     18.80 o 
   9   6   9       32.04       29.07     15.98 o 
   0   7   9      328.38      407.17     23.82 o 
   1   7   9       37.65       48.62     13.97 o 
   2   7   9       45.20       66.20     14.23 o 
   3   7   9      101.71       83.18     20.24 o 
   4   7   9       23.59        8.45     11.03 o 
   5   7   9      202.13      165.90     25.65 o 
   6   7   9      293.69      326.02     30.36 o 
   7   7   9        2.25       10.04     13.85 o 
   8   7   9        2.30       17.05     13.09 o 
   9   7   9       15.06       16.36     16.13 o 
   0   8   9       71.54      116.73     14.84 o 
   1   8   9       76.54      104.11     17.31 o 
   2   8   9       78.39       86.07     14.69 o 
   3   8   9       67.50       79.22     24.12 o 
   4   8   9       57.45       44.59     19.02 o 
   5   8   9       51.47       55.78     15.60 o 
   6   8   9        0.60       -1.14      9.89 o 
   7   8   9       60.14       57.15     21.15 o 
   8   8   9       32.95       60.65     21.15 o 
   9   8   9        1.04        9.97     14.23 o 
   0   9   9       33.48       44.14     13.85 o 
   1   9   9      488.25      533.08     20.36 o 
   2   9   9       28.92       11.64     14.61 o 
   3   9   9      146.68      118.18     22.45 o 
   4   9   9      200.51      191.77     27.93 o 
   5   9   9      159.89      176.09     31.12 o 
   6   9   9       64.35       71.45     18.26 o 
   7   9   9       17.15       21.23     15.22 o 
   8   9   9       40.27       38.05     15.37 o 
   0  10   9      525.94      558.81     36.91 o 
   1  10   9      197.34      223.43     19.33 o 
   2  10   9      407.73      382.52     29.91 o 
   3  10   9       49.36       21.76     14.76 o 
   4  10   9       37.75       33.33     19.40 o 
   5  10   9       26.26       42.77     20.17 o 
   6  10   9       63.82       59.05     20.01 o 
   7  10   9       32.86       26.41     18.57 o 
   8  10   9       76.12       93.98     25.57 o 
   0  11   9      853.77      848.44     37.15 o 
   1  11   9      175.17      209.44     21.12 o 
   2  11   9      178.61      196.49     22.37 o 
   3  11   9       69.82       45.13     17.65 o 
   4  11   9      108.01       91.85     24.50 o 
   5  11   9       34.93       41.62     17.05 o 
   6  11   9       32.34       14.00     16.36 o 
   7  11   9        7.91       14.84     15.60 o 
   8  11   9        5.78       20.55     15.60 o 
   0  12   9      473.95      421.79     33.18 o 
   1  12   9      373.16      370.51     71.88 o 
   2  12   9      139.96      137.81     22.07 o 
   3  12   9       37.96       39.95     15.30 o 
   4  12   9       33.83       15.07     17.96 o 
   5  12   9        4.78        0.68      9.21 o 
   6  12   9       28.95       14.61     15.45 o 
   7  12   9       34.83        7.76     15.98 o 
   8  12   9        3.31       -1.75     10.35 o 
   0  13   9      173.79      209.35     22.91 o 
   1  13   9      283.31      346.14     80.55 o 
   2  13   9      163.29      154.56     29.30 o 
   3  13   9       46.43       13.70     14.46 o 
   4  13   9      214.88      170.16     29.07 o 
   5  13   9      130.75      145.96     33.64 o 
   6  13   9       44.27       42.99     28.08 o 
   7  13   9        4.52        5.10     12.94 o 
   0  14   9       27.25       50.38     14.99 o 
   1  14   9      140.57      130.71     17.46 o 
   2  14   9      173.02      157.37     24.58 o 
   3  14   9      165.70       97.79     24.20 o 
   4  14   9       96.18      106.61     21.38 o 
   5  14   9        2.46        8.90     13.62 o 
   6  14   9        9.42       -7.08      8.83 o 
   7  14   9        0.59       -1.29     10.73 o 
   0  15   9        7.51       20.62     12.18 o 
   1  15   9      123.52      109.94     36.45 o 
   2  15   9      135.87      159.43     32.49 o 
   3  15   9        0.33       10.88     10.27 o 
   4  15   9       15.42       23.89     16.28 o 
   5  15   9       49.21       30.97     19.71 o 
   6  15   9       20.07       20.17     18.34 o 
   0  16   9        1.29        1.52      9.36 o 
   1  16   9        5.24        5.23      8.01 o 
   2  16   9        2.12       -8.07      8.07 o 
   3  16   9       10.98       18.64     15.52 o 
   4  16   9        6.71       -0.15     11.72 o 
   5  16   9       23.89       16.82     16.44 o 
   6  16   9        2.66        7.23     13.16 o 
   0  17   9       40.35       28.61     15.37 o 
   1  17   9       73.22       55.03     13.46 o 
   2  17   9        0.88       23.97     15.90 o 
   3  17   9       27.74       29.30     17.65 o 
   4  17   9       35.79       24.88     15.52 o 
   5  17   9       12.98        7.15     11.87 o 
   0  18   9        0.31       -0.99      9.82 o 
   1  18   9       15.96       14.85     11.18 o 
   2  18   9       55.78       45.51     23.06 o 
   3  18   9        6.49        9.51     12.78 o 
   4  18   9       31.34       10.50     12.48 o 
   5  18   9        2.29       -0.46     13.93 o 
   0  19   9       37.08       23.29     20.39 o 
   1  19   9        1.59        9.85      8.60 o 
   2  19   9       10.43       -3.50     11.26 o 
   3  19   9        6.92       -1.37     12.56 o 
   4  19   9       16.04        9.97     17.12 o 
   0  20   9        1.97       -6.62      8.29 o 
   1  20   9        3.24        4.64     15.90 o 
   2  20   9       18.51        3.58     15.45 o 
   3  20   9       13.45        0.15     13.47 o 
   0  21   9        0.71        1.67      8.52 o 
   1  21   9       26.26       14.89     13.56 o 
   0   0  10     1009.94      986.00     51.93 o 
   1   0  10       72.06       65.12      9.86 o 
   2   0  10     1720.05     1602.02     62.38 o 
   3   0  10      587.77      597.59     37.68 o 
   4   0  10      234.49      251.52     28.39 o 
   5   0  10       28.37       -3.80     12.33 o 
   6   0  10      385.65      410.89     39.80 o 
   7   0  10        7.82        9.44     12.94 o 
   8   0  10       33.51       20.55     18.80 o 
   9   0  10        0.22        2.28     13.01 o 
   0   1  10       26.08       11.23     10.16 o 
   1   1  10        2.21       -1.10      4.40 o 
   2   1  10      863.96      820.56     27.58 o 
   3   1  10      436.60      461.54     22.08 o 
   4   1  10       41.79       32.72     12.32 o 
   5   1  10      115.32      121.51     20.01 o 
   6   1  10       16.49       12.81     10.90 o 
   7   1  10      307.01      305.20     23.60 o 
   8   1  10       14.39       22.28     11.70 o 
   9   1  10        2.09       18.61     10.43 o 
   0   2  10      241.69      288.44     20.32 o 
   1   2  10      441.82      441.67     17.44 o 
   2   2  10      269.48      279.99     23.82 o 
   3   2  10      408.40      378.42     26.79 o 
   4   2  10        7.45       11.34     12.10 o 
   5   2  10      121.83      137.36     19.94 o 
   6   2  10      181.74      121.00     34.09 o 
   7   2  10       20.31        8.37     13.47 o 
   8   2  10       10.99        0.46      9.74 o 
   9   2  10       10.39       12.02     17.35 o 
   0   3  10       71.22       59.51     16.59 o 
   1   3  10      858.99      838.61     26.62 o 
   2   3  10      131.59      109.51     17.50 o 
   3   3  10      698.66      763.33     39.28 o 
   4   3  10       96.83       70.39     19.71 o 
   5   3  10       66.00       49.69     26.79 o 
   6   3  10      108.32       96.49     23.67 o 
   7   3  10       13.62       -1.83     10.65 o 
   8   3  10        8.39       -2.13     10.35 o 
   9   3  10        2.29       -9.97      9.97 o 
   0   4  10      199.95      197.41     19.94 o 
   1   4  10      860.50      813.52     49.29 o 
   2   4  10      482.46      422.58     29.84 o 
   3   4  10      289.91      322.38     30.06 o 
   4   4  10       24.79       -6.54     13.70 o 
   5   4  10       65.54       25.80     25.57 o 
   6   4  10       21.04       14.76     16.13 o 
   7   4  10       98.40       91.85     21.69 o 
   8   4  10       77.99       86.07     33.48 o 
   9   4  10        6.76       11.03     17.27 o 
   0   5  10     1124.21     1088.32     51.77 o 
   1   5  10      720.22      740.49     28.08 o 
   2   5  10      147.19      164.53     20.01 o 
   3   5  10      135.70       87.29     18.34 o 
   4   5  10      180.39      173.97     30.29 o 
   5   5  10      541.81      462.98     37.37 o 
   6   5  10       20.52       27.77     17.88 o 
   7   5  10       32.36       19.94     18.64 o 
   8   5  10       32.30       34.40     19.10 o 
   9   5  10       22.15       25.19     21.92 o 
   0   6  10       62.14       80.21     16.28 o 
   1   6  10     1158.65     1205.91     42.07 o 
   2   6  10      439.35      522.65     28.92 o 
   3   6  10       54.30       33.63     13.85 o 
   4   6  10      333.52      287.68     31.89 o 
   5   6  10      227.50      172.75     25.87 o 
   6   6  10      112.48      117.88     22.22 o 
   7   6  10       42.08       31.88     20.01 o 
   8   6  10        6.52       12.10     15.07 o 
   9   6  10       10.17        6.32     16.66 o 
   0   7  10     1221.92     1374.45     74.92 o 
   1   7  10      287.71      334.63     27.47 o 
   2   7  10      116.78      121.53     18.95 o 
   3   7  10      139.29      129.22     19.71 o 
   4   7  10       17.06        6.32     13.39 o 
   5   7  10       91.36       93.07     19.56 o 
   6   7  10        0.71       -3.04      9.74 o 
   7   7  10      263.35      285.91     32.11 o 
   8   7  10        4.25        4.11     13.09 o 
   9   7  10       17.70       -0.76     15.75 o 
   0   8  10      415.45      454.67     30.29 o 
   1   8  10     1151.54     1248.82     40.77 o 
   2   8  10      123.35      147.63     23.97 o 
   3   8  10      632.11      738.23     37.45 o 
   4   8  10      228.45      229.37     25.34 o 
   5   8  10      473.74      390.81     34.02 o 
   6   8  10      106.78      105.01     26.56 o 
   7   8  10       53.69       74.27     20.70 o 
   8   8  10       34.84      156.15     30.89 o 
   0   9  10     1791.38     1857.14     80.72 o 
   1   9  10       75.84       63.20     16.38 o 
   2   9  10       76.74      127.01     24.81 o 
   3   9  10      277.41      372.98     29.60 o 
   4   9  10      245.96      301.97     32.57 o 
   5   9  10       23.11       18.80     17.12 o 
   6   9  10       35.75       36.75     18.34 o 
   7   9  10       10.70       13.62     15.14 o 
   8   9  10       18.10       30.67     21.69 o 
   0  10  10       27.14       19.33     11.19 o 
   1  10  10       48.03       51.00     19.48 o 
   2  10  10      147.78      185.07     23.13 o 
   3  10  10      520.99      532.84     36.68 o 
   4  10  10      200.03      229.37     26.41 o 
   5  10  10      110.47      120.31     22.91 o 
   6  10  10        5.34       -1.37     10.65 o 
   7  10  10       29.87       38.96     16.51 o 
   8  10  10       16.18       18.41     16.28 o 
   0  11  10      422.00      440.05     30.29 o 
   1  11  10      568.43      649.00     27.21 o 
   2  11  10       65.11       75.03     19.56 o 
   3  11  10       87.11       64.45     18.49 o 
   4  11  10       22.72        4.72     11.26 o 
   5  11  10      179.67      167.95     32.72 o 
   6  11  10        1.72       -8.37     11.03 o 
   7  11  10       37.40       14.23     21.23 o 
   8  11  10       30.25       36.30     21.31 o 
   0  12  10       83.65       79.75     15.68 o 
   1  12  10      399.77      452.14     22.50 o 
   2  12  10      228.61      235.46     30.74 o 
   3  12  10       23.51       15.07     17.27 o 
   4  12  10      276.75      304.48     30.67 o 
   5  12  10        8.43       16.51     15.07 o 
   6  12  10       45.65       36.15     26.10 o 
   7  12  10       15.03       15.14     16.36 o 
   0  13  10      220.09      252.65     26.56 o 
   1  13  10      226.38      235.94     19.56 o 
   2  13  10        4.81       13.32     13.09 o 
   3  13  10       95.52      128.91     29.37 o 
   4  13  10       87.47       62.78     20.01 o 
   5  13  10       66.60       32.19     23.74 o 
   6  13  10       14.12       21.00     17.12 o 
   7  13  10       41.61       37.06     21.76 o 
   0  14  10       16.39       12.71     12.86 o 
   1  14  10        1.96        3.72      8.23 o 
   2  14  10       22.50        9.36     14.61 o 
   3  14  10      108.30       70.31     30.52 o 
   4  14  10       25.24       13.93     14.69 o 
   5  14  10        3.47       35.08     18.64 o 
   6  14  10        9.26        6.32     12.71 o 
   7  14  10        9.51        4.19     12.78 o 
   0  15  10       18.81        2.05     12.33 o 
   1  15  10       20.03       -3.73      7.15 o 
   2  15  10       15.33       18.19     16.82 o 
   3  15  10       93.34       71.68     19.79 o 
   4  15  10       18.78       13.85     16.06 o 
   5  15  10       10.65       12.94     15.07 o 
   6  15  10        1.03       23.82     17.65 o 
   0  16  10       17.55       15.07     15.37 o 
   1  16  10        8.69        7.96      9.31 o 
   2  16  10        1.05       10.73     10.96 o 
   3  16  10        9.60       12.71     17.12 o 
   4  16  10       11.88        1.45      9.28 o 
   5  16  10       15.16       16.89     15.60 o 
   6  16  10        5.08       -4.79     12.86 o 
   0  17  10        2.31        0.53      9.82 o 
   1  17  10       11.09       11.74     10.02 o 
   2  17  10        8.43        5.48     12.56 o 
   3  17  10       31.16       18.19     17.65 o 
   4  17  10       10.26       16.28     15.52 o 
   5  17  10        7.14       14.53     18.19 o 
   0  18  10        0.74        5.25     13.47 o 
   1  18  10        1.73       21.23     12.86 o 
   2  18  10       57.99       49.23     28.00 o 
   3  18  10       30.25       23.89     19.56 o 
   4  18  10        2.36       10.73     11.03 o 
   0  19  10        0.02       -5.86      9.97 o 
   1  19  10       26.73       16.15     10.93 o 
   2  19  10       10.45        2.21     11.19 o 
   3  19  10       18.64        7.69     15.37 o 
   0  20  10        8.94        7.00     11.87 o 
   1  20  10        6.82       22.03     11.65 o 
   2  20  10       34.15       32.95     21.15 o 
   1   0  11      425.59      412.25     58.68 o 
   2   0  11      676.23      791.42     44.76 o 
   3   0  11      271.25      296.12     30.37 o 
   4   0  11        0.05       -0.68     14.08 o 
   5   0  11       49.82       47.41     21.84 o 
   6   0  11        7.01        4.64     12.94 o 
   7   0  11       93.54       67.42     25.57 o 
   8   0  11        9.99       13.62     15.60 o 
   9   0  11       18.11       34.62     15.22 o 
   0   1  11      160.50      132.97     12.75 o 
   1   1  11      158.69      150.83     10.67 o 
   2   1  11      154.82      132.56     16.43 o 
   3   1  11      495.32      485.42     24.42 o 
   4   1  11      116.00      138.19     15.62 o 
   5   1  11       32.04       12.49     12.14 o 
   6   1  11      342.36      338.57     22.21 o 
   7   1  11       84.61       46.41     19.56 o 
   8   1  11       37.27       10.82     11.73 o 
   9   1  11        2.66       27.50     12.05 o 
   0   2  11      723.16      688.91     36.39 o 
   1   2  11      381.34      364.72     35.05 o 
   2   2  11       34.63       18.11     14.76 o 
   3   2  11      399.31      366.46     28.62 o 
   4   2  11       49.88       55.32     16.67 o 
   5   2  11       63.95       51.14     17.65 o 
   6   2  11        8.15        6.62     14.00 o 
   7   2  11       50.53       32.65     27.17 o 
   8   2  11       20.72       11.49     13.24 o 
   9   2  11       29.47       24.73     21.46 o 
   0   3  11      342.49      350.70     27.32 o 
   1   3  11      413.13      372.66     29.53 o 
   2   3  11      542.31      506.92     32.88 o 
   3   3  11      199.04      204.41     27.02 o 
   4   3  11       92.29       43.91     18.42 o 
   5   3  11      222.25      148.40     25.34 o 
   6   3  11      180.16      162.47     24.73 o 
   7   3  11       79.04       78.53     21.92 o 
   8   3  11       13.03       18.64     16.21 o 
   9   3  11        5.43        7.08     14.76 o 
   0   4  11      168.05      196.34     19.71 o 
   1   4  11      280.45      285.88     16.21 o 
   2   4  11      349.92      310.90     25.57 o 
   3   4  11      154.40      110.12     20.32 o 
   4   4  11       18.32        1.52     14.00 o 
   5   4  11       25.09       32.42     19.56 o 
   6   4  11       36.09        7.15     17.50 o 
   7   4  11       13.40       13.77     16.97 o 
   8   4  11       24.31       34.24     18.64 o 
   9   4  11       31.43       18.72     17.58 o 
   0   5  11      125.71      126.71     17.58 o 
   1   5  11      133.88      136.00     12.53 o 
   2   5  11      369.75      427.65     28.54 o 
   3   5  11       49.46       45.96     14.91 o 
   4   5  11       32.60       30.06     17.12 o 
   5   5  11      425.68      384.34     32.88 o 
   6   5  11        1.05        4.11     11.19 o 
   7   5  11       32.23       41.62     19.40 o 
   8   5  11        2.45        0.53      9.89 o 
   9   5  11       10.75       14.84     14.84 o 
   0   6  11        1.42       11.72     12.10 o 
   1   6  11     1054.50     1198.09     50.36 o 
   2   6  11      310.58      331.59     27.85 o 
   3   6  11      377.17      433.65     30.14 o 
   4   6  11       82.89       83.86     18.87 o 
   5   6  11       68.63       59.66     20.77 o 
   6   6  11      128.39      129.29     29.75 o 
   7   6  11       28.76       26.18     17.81 o 
   8   6  11       90.47       99.46     24.88 o 
   0   7  11      445.70      449.35     26.79 o 
   1   7  11      111.50      146.93     15.19 o 
   2   7  11       78.86       91.70     20.85 o 
   3   7  11      158.26      187.28     22.45 o 
   4   7  11      136.12      157.98     22.60 o 
   5   7  11        9.18       -6.62     11.41 o 
   6   7  11       83.74       70.69     21.31 o 
   7   7  11      128.15      147.55     26.79 o 
   8   7  11        2.68       10.88     13.77 o 
   0   8  11      335.93      372.16     26.18 o 
   1   8  11      126.96      143.15     16.00 o 
   2   8  11      301.79      300.46     33.26 o 
   3   8  11      225.60      321.15     26.94 o 
   4   8  11      459.68      552.08     39.88 o 
   5   8  11       77.06       78.15     21.61 o 
   6   8  11       37.58       45.51     23.44 o 
   7   8  11       58.02       25.34     19.86 o 
   8   8  11        7.90       16.66     14.61 o 
   0   9  11      558.46      574.19     31.89 o 
   1   9  11      556.54      632.26     39.31 o 
   2   9  11      253.16      308.29     26.86 o 
   3   9  11      464.01      534.58     37.67 o 
   4   9  11      163.90      125.94     21.61 o 
   5   9  11       47.23       14.46     13.85 o 
   6   9  11        7.57       -4.95     10.96 o 
   7   9  11        9.93        6.62     12.94 o 
   8   9  11        6.50       10.88     16.44 o 
   0  10  11      735.24      875.80     43.08 o 
   1  10  11      309.12      308.98     18.89 o 
   2  10  11      126.89      147.55     30.06 o 
   3  10  11      557.52      554.92     38.59 o 
   4  10  11       23.96       13.47     13.39 o 
   5  10  11        0.15       12.25     12.40 o 
   6  10  11        1.15       -8.22      8.22 o 
   7  10  11       16.22       37.21     17.81 o 
   8  10  11       16.65       17.88     16.21 o 
   0  11  11      120.94      100.07     23.59 o 
   1  11  11       63.65       50.31     21.84 o 
   2  11  11       49.48       21.00     18.72 o 
   3  11  11      219.62      230.89     25.42 o 
   4  11  11        2.98        0.00     10.42 o 
   5  11  11       26.84       14.91     16.36 o 
   6  11  11       29.11       35.61     19.48 o 
   7  11  11        1.82        1.60     12.63 o 
   0  12  11       58.40       20.62     20.09 o 
   1  12  11      494.65      522.78     26.06 o 
   2  12  11       21.59       22.30     15.75 o 
   3  12  11      247.45      277.24     28.77 o 
   4  12  11       75.54       55.40     22.07 o 
   5  12  11       17.59        7.53     14.61 o 
   6  12  11        1.90       -0.08     11.34 o 
   7  12  11       19.61       34.85     21.31 o 
   0  13  11        0.65        0.91      8.83 o 
   1  13  11        7.93       10.21      9.14 o 
   2  13  11       41.26       16.36     16.74 o 
   3  13  11       37.03       38.05     21.46 o 
   4  13  11       22.29        9.59     14.38 o 
   5  13  11       52.94       29.60     19.78 o 
   6  13  11        3.43       -4.72     10.50 o 
   7  13  11       60.16       61.18     28.99 o 
   0  14  11       43.92       41.17     16.28 o 
   1  14  11       67.29       67.18     17.27 o 
   2  14  11       47.26       38.96     22.14 o 
   3  14  11       37.56       32.19     18.95 o 
   4  14  11       29.40       11.41     14.99 o 
   5  14  11        2.42       -6.01      7.91 o 
   6  14  11        5.42       23.89     16.51 o 
   0  15  11        0.76       17.50     12.40 o 
   1  15  11       61.31       25.72     13.80 o 
   2  15  11       16.79        7.99     13.93 o 
   3  15  11       31.25        4.79     16.06 o 
   4  15  11       10.64       20.77     16.06 o 
   5  15  11       11.12        9.51     13.70 o 
   6  15  11        0.18        3.27     11.87 o 
   0  16  11       36.85       19.63     17.73 o 
   1  16  11       20.38        7.05      8.71 o 
   2  16  11        5.47        6.09     11.03 o 
   3  16  11       79.02       74.73     24.27 o 
   4  16  11       12.06       -0.08     13.16 o 
   5  16  11       19.09       11.57     15.37 o 
   0  17  11        0.18       11.49     12.78 o 
   1  17  11       13.76       -1.97      8.30 o 
   2  17  11       11.95       21.38     16.82 o 
   3  17  11       17.39       -3.50     11.19 o 
   4  17  11        5.76       -3.12     10.27 o 
   5  17  11        0.99       -6.77      8.83 o 
   0  18  11       44.00       22.75     17.81 o 
   1  18  11        0.70      -10.37     13.51 o 
   2  18  11       16.05       -3.65     12.86 o 
   3  18  11       21.35       17.43     16.21 o 
   4  18  11        3.81       10.81     14.99 o 
   0  19  11        0.02        4.87     10.04 o 
   1  19  11       23.13        6.79     15.33 o 
   2  19  11        0.90       -0.15     11.79 o 
   3  19  11       11.33       22.68     17.50 o 
   0  20  11       55.53       21.46     21.23 o 
   1  20  11       61.26       75.56     24.50 o 
   0   0  12       27.43       26.56     14.31 o 
   1   0  12       76.24       79.09     13.70 o 
   2   0  12      408.15      385.11     29.99 o 
   3   0  12      407.37      412.05     32.73 o 
   4   0  12       34.10       48.02     23.29 o 
   5   0  12      159.04      162.62     25.04 o 
   6   0  12      447.40      452.83     38.59 o 
   7   0  12        0.12        3.04     10.58 o 
   8   0  12        1.68        9.51     13.77 o 
   9   0  12       34.80       31.20     20.47 o 
   0   1  12       13.75        4.57      8.68 o 
   1   1  12      298.59      313.41     13.47 o 
   2   1  12       45.98       45.84     15.01 o 
   3   1  12      479.22      459.64     23.10 o 
   4   1  12      102.00       78.81     22.68 o 
   5   1  12       34.15       33.17     29.45 o 
   6   1  12      281.65      270.76     25.53 o 
   7   1  12       85.11       76.05     15.68 o 
   8   1  12        3.36        5.85     10.26 o 
   9   1  12        9.08        6.93     10.33 o 
   0   2  12      253.13      215.45     24.58 o 
   1   2  12      250.05      257.14     16.43 o 
   2   2  12       53.44       38.12     13.70 o 
   3   2  12      128.65      133.86     28.92 o 
   4   2  12        5.00       -3.50     12.10 o 
   5   2  12      319.20      305.55     31.35 o 
   6   2  12       38.98       27.70     15.45 o 
   7   2  12      159.25      126.25     22.68 o 
   8   2  12       23.33       17.58     19.02 o 
   9   2  12        0.45       -8.14     11.34 o 
   0   3  12     1385.49     1359.01     62.21 o 
   1   3  12     1124.42     1066.51     35.33 o 
   2   3  12       29.34       19.63     14.99 o 
   3   3  12       65.66       49.54     18.57 o 
   4   3  12      122.91      107.76     24.35 o 
   5   3  12      226.46      200.60     24.28 o 
   6   3  12      181.93      103.04     33.56 o 
   7   3  12       76.42       31.12     25.80 o 
   8   3  12        6.47        1.52     12.56 o 
   0   4  12      156.53      174.19     20.17 o 
   1   4  12      424.08      420.51     20.03 o 
   2   4  12       82.30       54.26     17.58 o 
   3   4  12        4.24        5.40     12.10 o 
   4   4  12       12.54       11.87     14.46 o 
   5   4  12       93.98       93.45     22.60 o 
   6   4  12       43.68       42.16     17.50 o 
   7   4  12       83.89       45.35     19.25 o 
   8   4  12       11.59        4.64      8.90 o 
   0   5  12      481.00      551.20     30.82 o 
   1   5  12      846.29      914.16     36.69 o 
   2   5  12       68.62       44.36     17.58 o 
   3   5  12        2.62       22.60     12.78 o 
   4   5  12       88.45       67.95     21.16 o 
   5   5  12      117.28      109.58     20.70 o 
   6   5  12        2.22        0.61     10.04 o 
   7   5  12       20.74       14.08     15.07 o 
   8   5  12       21.36       15.75     16.74 o 
   0   6  12      122.15      130.36     18.49 o 
   1   6  12       11.92       13.83      8.04 o 
   2   6  12      154.80      164.45     21.08 o 
   3   6  12      184.46      194.82     23.13 o 
   4   6  12       75.94       77.62     18.57 o 
   5   6  12       43.69       22.90     14.00 o 
   6   6  12       53.67       70.31     24.27 o 
   7   6  12        2.96       -7.15      7.15 o 
   8   6  12        7.73        8.07     14.15 o 
   0   7  12       15.32        9.66     17.73 o 
   1   7  12      115.52      156.42     13.31 o 
   2   7  12       98.18       91.01     20.62 o 
   3   7  12       90.66       42.39     20.09 o 
   4   7  12      139.01      109.73     20.70 o 
   5   7  12       78.42      137.66     19.71 o 
   6   7  12       15.42        0.76     15.60 o 
   7   7  12        9.32       24.27     17.05 o 
   8   7  12        6.78        1.90     13.77 o 
   0   8  12      283.82      244.67     25.42 o 
   1   8  12      105.75      137.64     13.84 o 
   2   8  12      468.24      528.42     36.46 o 
   3   8  12       77.47       59.51     20.17 o 
   4   8  12      542.40      546.31     43.69 o 
   5   8  12       25.05       10.12     13.93 o 
   6   8  12        3.50       11.11     13.93 o 
   7   8  12        7.73       -5.33     12.25 o 
   8   8  12       30.01       11.03     19.71 o 
   0   9  12      138.14      131.96     22.30 o 
   1   9  12      333.88      353.38     36.26 o 
   2   9  12      104.22      127.01     20.09 o 
   3   9  12      311.14      351.90     30.67 o 
   4   9  12       22.20        4.19     14.31 o 
   5   9  12       10.58       25.34     12.40 o 
   6   9  12       77.59       72.14     22.68 o 
   7   9  12        7.55       -2.82     13.93 o 
   8   9  12       19.67       24.96     19.40 o 
   0  10  12      576.42      614.52     36.00 o 
   1  10  12     1098.41     1234.28     37.38 o 
   2  10  12        4.14       -4.87     14.46 o 
   3  10  12       32.65       32.80     18.57 o 
   4  10  12       77.26       73.97     27.01 o 
   5  10  12       15.67        0.68     10.73 o 
   6  10  12       22.91       35.46     20.93 o 
   7  10  12       58.45       66.74     28.99 o 
   0  11  12       34.16       29.53     15.98 o 
   1  11  12       19.65       22.79      9.96 o 
   2  11  12        2.09       -8.22      9.89 o 
   3  11  12      116.36      116.28     21.46 o 
   4  11  12       45.45       65.14     20.70 o 
   5  11  12       30.08       20.24     15.07 o 
   6  11  12        7.81       29.14     17.96 o 
   7  11  12       10.10       16.21     14.91 o 
   0  12  12        0.23       -6.77      6.77 o 
   1  12  12        4.75       -1.46      8.60 o 
   2  12  12       35.00       32.64     17.12 o 
   3  12  12       53.00       51.75     19.10 o 
   4  12  12        6.41        5.25     12.63 o 
   5  12  12       44.59       16.59     18.64 o 
   6  12  12        6.29       10.04     12.86 o 
   7  12  12       11.22        6.85     14.61 o 
   0  13  12       13.58        4.57     10.27 o 
   1  13  12        4.06        1.44      6.02 o 
   2  13  12       20.83       22.98     15.75 o 
   3  13  12       25.80       22.22     17.05 o 
   4  13  12       18.39        4.95     11.19 o 
   5  13  12       30.10        6.47     15.83 o 
   6  13  12        8.21        0.15     10.65 o 
   0  14  12       47.43       48.02     20.09 o 
   1  14  12       53.17       51.18     13.44 o 
   2  14  12       11.54       -8.60      8.60 o 
   3  14  12       26.30       11.95     17.12 o 
   4  14  12       27.73       50.53     18.64 o 
   5  14  12        3.13       14.38     14.46 o 
   6  14  12        0.29       -1.75      8.90 o 
   0  15  12       21.07       30.21     14.23 o 
   1  15  12        1.10       22.11     19.56 o 
   2  15  12       57.06      106.84     22.30 o 
   3  15  12       19.77       25.42     20.85 o 
   4  15  12        0.45        1.52     10.73 o 
   5  15  12        5.41       -7.76      8.75 o 
   0  16  12        3.93       -7.38     10.58 o 
   1  16  12        6.94        9.57     16.86 o 
   2  16  12       11.64        6.92     13.93 o 
   3  16  12       25.84       49.99     21.99 o 
   4  16  12        2.24        9.66     11.72 o 
   5  16  12        1.37       30.06     16.66 o 
   0  17  12       22.60       32.49     15.45 o 
   1  17  12       15.90        9.70      9.31 o 
   2  17  12       15.68       10.96     13.47 o 
   3  17  12       65.28       56.01     26.56 o 
   4  17  12        9.58        1.52     12.56 o 
   0  18  12        1.90        1.14      9.74 o 
   1  18  12        1.44       -5.73      5.73 o 
   2  18  12       15.88       38.43     20.01 o 
   3  18  12        1.86       -2.59     11.11 o 
   0  19  12        0.93       -4.34     10.73 o 
   1  19  12        9.90       -7.03      7.52 o 
   2  19  12        4.34       13.09     14.91 o 
   1   0  13       23.79       18.12      9.40 o 
   2   0  13      300.96      356.93     29.07 o 
   3   0  13      135.07      150.22     22.30 o 
   4   0  13        1.17        0.61     14.38 o 
   5   0  13       11.94       10.04     10.88 o 
   6   0  13        3.08      -10.58     10.58 o 
   7   0  13       15.71       18.19     14.61 o 
   8   0  13        0.68       -9.97     10.20 o 
   0   1  13        0.48        5.09      7.97 o 
   1   1  13      101.10      104.22      9.66 o 
   2   1  13      371.16      410.63     21.59 o 
   3   1  13      145.12      135.77     17.11 o 
   4   1  13       59.01       38.56     19.79 o 
   5   1  13       68.24       48.81     13.26 o 
   6   1  13       63.98       55.66     13.23 o 
   7   1  13       45.73       14.10     21.76 o 
   8   1  13        1.68       -1.70      9.21 o 
   0   2  13       30.25       24.27     14.99 o 
   1   2  13       58.61       27.60     16.32 o 
   2   2  13       50.61       49.77     13.62 o 
   3   2  13       79.20      102.50     20.32 o 
   4   2  13      188.54      209.96     28.54 o 
   5   2  13       41.30       10.50     18.03 o 
   6   2  13      185.11      128.46     28.16 o 
   7   2  13       45.57       25.87     19.02 o 
   8   2  13        1.10       -3.58     14.61 o 
   0   3  13       15.27        1.52     12.86 o 
   1   3  13       14.75       -5.11      6.86 o 
   2   3  13      143.04      117.57     19.33 o 
   3   3  13       96.24      115.59     19.56 o 
   4   3  13       24.46        3.80     14.84 o 
   5   3  13       53.80       48.02     18.64 o 
   6   3  13       40.39       12.25     16.89 o 
   7   3  13       89.08       90.48     26.33 o 
   8   3  13        1.24       -3.04     11.87 o 
   0   4  13       73.69       59.74     21.46 o 
   1   4  13       38.78       40.37     11.20 o 
   2   4  13      235.19      229.60     27.09 o 
   3   4  13       31.04       23.67     20.85 o 
   4   4  13       26.97        4.57     14.91 o 
   5   4  13      154.16      133.32     30.06 o 
   6   4  13      193.31      159.35     27.55 o 
   7   4  13       59.74       55.70     19.48 o 
   8   4  13       52.74       26.25     20.93 o 
   0   5  13      187.72      199.84     24.73 o 
   1   5  13      320.91      338.12     27.89 o 
   2   5  13      186.11      178.38     23.29 o 
   3   5  13      201.66      193.07     25.04 o 
   4   5  13        1.18       -7.84     10.65 o 
   5   5  13        3.30       -2.59     10.58 o 
   6   5  13        8.37        9.74     11.26 o 
   7   5  13        0.50       -1.83     11.34 o 
   8   5  13       13.25       10.35     13.47 o 
   0   6  13      848.85      906.14     41.33 o 
   1   6  13      590.18      608.81     26.11 o 
   2   6  13      167.20      204.10     24.73 o 
   3   6  13      180.73      215.67     24.66 o 
   4   6  13       34.23       43.60     24.05 o 
   5   6  13       43.34       32.80     19.18 o 
   6   6  13        7.65       -1.67     12.18 o 
   7   6  13       24.81       13.24     15.75 o 
   8   6  13       23.64       21.69     19.56 o 
   0   7  13       54.49       66.43     17.50 o 
   1   7  13        6.04        1.59     10.62 o 
   2   7  13        6.05      -11.41     12.18 o 
   3   7  13      194.27      198.93     27.70 o 
   4   7  13       30.50       21.38     19.33 o 
   5   7  13       35.11       18.26     14.84 o 
   6   7  13        1.31       -6.54      9.28 o 
   7   7  13        6.96        0.84     11.49 o 
   8   7  13       40.60       37.44     21.15 o 
   0   8  13      351.14      408.45     30.21 o 
   1   8  13      150.28      168.63     22.26 o 
   2   8  13      200.42      238.19     31.28 o 
   3   8  13       54.67       30.44     21.31 o 
   4   8  13       30.21       12.86     16.06 o 
   5   8  13       53.00        7.15     16.28 o 
   6   8  13        9.67        4.79     11.79 o 
   7   8  13       12.63        0.68     13.93 o 
   8   8  13        5.25        6.70     14.46 o 
   0   9  13      202.07      255.93     24.81 o 
   1   9  13      196.89      222.26     17.65 o 
   2   9  13       19.24        6.62     14.53 o 
   3   9  13       14.48       11.03     13.93 o 
   4   9  13      313.68      336.22     30.21 o 
   5   9  13       30.00       11.57     16.74 o 
   6   9  13       37.65       22.60     22.68 o 
   7   9  13        4.37        0.00     12.56 o 
   0  10  13      100.38       82.11     20.32 o 
   1  10  13      201.27      230.54     19.44 o 
   2  10  13      116.07      121.76     27.32 o 
   3  10  13      149.53      165.51     29.68 o 
   4  10  13       96.53       94.89     25.87 o 
   5  10  13        5.15       19.71     14.99 o 
   6  10  13        6.41       -6.92      6.92 o 
   7  10  13       38.36       27.47     18.80 o 
   0  11  13        4.45        0.08      9.28 o 
   1  11  13       66.86       55.17     14.21 o 
   2  11  13        5.72       11.79     11.79 o 
   3  11  13      153.69      172.06     27.47 o 
   4  11  13       66.70       95.65     19.63 o 
   5  11  13        6.04        6.24     13.32 o 
   6  11  13        5.74       12.71     15.22 o 
   7  11  13        6.67       -7.31     10.81 o 
   0  12  13       31.49        8.37     11.79 o 
   1  12  13       48.92       51.68     30.97 o 
   2  12  13       16.90       14.00     13.54 o 
   3  12  13      105.82      152.27     26.41 o 
   4  12  13       22.15       10.35     14.31 o 
   5  12  13        5.56       -6.39     10.73 o 
   6  12  13       22.98       10.50     17.12 o 
   0  13  13        1.46       -5.71      8.45 o 
   1  13  13       17.35       11.72      9.64 o 
   2  13  13        1.14        0.99     10.73 o 
   3  13  13       96.43       68.18     25.34 o 
   4  13  13        2.84        7.31     13.47 o 
   5  13  13       20.11        6.16     13.85 o 
   6  13  13        4.15       -3.27     10.50 o 
   0  14  13        1.77        0.99      9.82 o 
   1  14  13        4.20        8.71      9.02 o 
   2  14  13        3.27       -0.23      8.52 o 
   3  14  13       21.15       35.69     25.26 o 
   4  14  13        6.55       19.63     13.70 o 
   5  14  13        4.29        8.29     13.32 o 
   6  14  13        0.59       10.04     14.46 o 
   0  15  13        0.71       -0.68      8.67 o 
   1  15  13       22.67       16.10     15.30 o 
   2  15  13       20.98       10.12     15.45 o 
   3  15  13        4.14       12.33     13.39 o 
   4  15  13       41.42       27.93     17.35 o 
   5  15  13        8.29       -4.34     10.81 o 
   0  16  13        0.00       -0.08      9.51 o 
   1  16  13        8.39       10.43     13.09 o 
   2  16  13       12.58        4.87     14.76 o 
   3  16  13        6.15       -7.76      7.76 o 
   4  16  13       25.48        6.01     16.66 o 
   0  17  13      101.68      115.29     32.27 o 
   1  17  13       17.12        4.42      9.60 o 
   2  17  13       35.82       16.97     17.20 o 
   3  17  13       22.48       12.25     15.98 o 
   4  17  13       12.80       -6.39      9.59 o 
   0  18  13       11.90        4.41     11.49 o 
   1  18  13       20.08       19.75     16.28 o 
   2  18  13        0.42       -2.74      9.74 o 
   3  18  13        0.47        2.51     12.78 o 
   0  19  13       10.48        2.89     11.57 o 
   1  19  13       13.43       -0.12     11.15 o 
   0   0  14      470.36      474.09     34.33 o 
   1   0  14      499.35      479.98     25.74 o 
   2   0  14      628.32      632.20     47.95 o 
   3   0  14      197.85      228.83     27.78 o 
   4   0  14       39.48       38.05     20.55 o 
   5   0  14      273.40      244.29     32.11 o 
   6   0  14       89.74       37.82     27.70 o 
   7   0  14        4.91        7.76     12.56 o 
   8   0  14       39.02       16.89     15.90 o 
   0   1  14       41.65       48.26     13.48 o 
   1   1  14        7.86        9.66      6.94 o 
   2   1  14      222.25      244.49     18.52 o 
   3   1  14       12.07       16.13     11.01 o 
   4   1  14      189.18      172.18     19.96 o 
   5   1  14        3.81        1.72      7.74 o 
   6   1  14       40.69       37.45     14.70 o 
   7   1  14        7.41       13.41      9.56 o 
   8   1  14        4.19        4.47      9.50 o 
   0   2  14      112.93      132.11     21.31 o 
   1   2  14       30.24       49.39     11.91 o 
   2   2  14      214.54      185.38     26.41 o 
   3   2  14       29.87       21.99     16.97 o 
   4   2  14        7.67        4.79     14.69 o 
   5   2  14      176.02      130.66     29.60 o 
   6   2  14       38.06       17.35     16.89 o 
   7   2  14       58.79       41.17     23.89 o 
   8   2  14       10.49       -2.59     12.02 o 
   0   3  14      594.09      672.92     36.38 o 
   1   3  14      104.51       90.01     15.17 o 
   2   3  14      141.41      112.93     21.76 o 
   3   3  14       83.33       67.57     24.96 o 
   4   3  14      108.95      136.21     28.69 o 
   5   3  14       74.12       22.91     19.79 o 
   6   3  14        0.86       10.96     12.25 o 
   7   3  14       19.95        9.82     12.94 o 
   8   3  14        7.94       16.74     15.22 o 
   0   4  14       36.28       51.21     15.52 o 
   1   4  14      106.61      100.52     12.81 o 
   2   4  14       54.30       68.33     19.71 o 
   3   4  14      109.91       83.94     21.92 o 
   4   4  14       37.22       74.57     20.24 o 
   5   4  14       27.16        3.42     13.47 o 
   6   4  14       34.45       16.82     19.48 o 
   7   4  14        1.88       -3.42     10.65 o 
   8   4  14       11.98       14.00     16.89 o 
   0   5  14      174.94      178.68     23.06 o 
   1   5  14       38.14       34.77     24.73 o 
   2   5  14      126.25      142.91     24.28 o 
   3   5  14      305.80      334.17     29.76 o 
   4   5  14       57.86       70.31     22.30 o 
   5   5  14       46.62       41.47     17.88 o 
   6   5  14       14.97        0.08     13.24 o 
   7   5  14       45.16       81.73     21.92 o 
   8   5  14        9.02       -9.13      9.13 o 
   0   6  14       99.23      119.78     28.61 o 
   1   6  14       87.32       59.41     13.69 o 
   2   6  14        5.65        3.42     13.47 o 
   3   6  14       50.18        3.80     18.19 o 
   4   6  14       15.83       12.78     14.46 o 
   5   6  14       20.79       19.71     15.30 o 
   6   6  14       58.68       55.02     16.44 o 
   7   6  14        6.33       -3.65      9.44 o 
   8   6  14       29.30       12.56     18.72 o 
   0   7  14      522.72      539.84     36.00 o 
   1   7  14      178.38      159.27     16.30 o 
   2   7  14        0.10       13.09     12.25 o 
   3   7  14      404.23      414.85     33.41 o 
   4   7  14      135.07       98.70     27.09 o 
   5   7  14       22.85       16.44     14.31 o 
   6   7  14        0.72       10.35     13.01 o 
   7   7  14       15.34        3.42     12.71 o 
   0   8  14      364.81      422.53     32.50 o 
   1   8  14      446.17      482.13     49.62 o 
   2   8  14       13.38        2.82     11.64 o 
   3   8  14        9.63       -3.96     12.10 o 
   4   8  14      145.86       80.66     32.57 o 
   5   8  14       25.83        5.25     14.15 o 
   6   8  14        3.77       -1.22     10.27 o 
   7   8  14        1.01        2.51     13.39 o 
   0   9  14        3.74        9.13     13.47 o 
   1   9  14      438.83      472.91     23.28 o 
   2   9  14      106.26      127.77     22.37 o 
   3   9  14      229.12      315.44     30.29 o 
   4   9  14       19.68       25.11     16.51 o 
   5   9  14        9.94       17.12     16.06 o 
   6   9  14       19.31       38.58     17.96 o 
   7   9  14        6.70        3.12     10.12 o 
   0  10  14       13.82        9.13     14.15 o 
   1  10  14       19.34       16.32     10.84 o 
   2  10  14       23.70       29.98     16.82 o 
   3  10  14       30.45       17.35     19.18 o 
   4  10  14       74.46       88.58     28.31 o 
   5  10  14        2.18       21.31     16.44 o 
   6  10  14        3.91       -0.30     13.39 o 
   7  10  14       20.82       11.79     13.24 o 
   0  11  14        2.94       18.87     13.62 o 
   1  11  14        5.31        0.34      6.94 o 
   2  11  14        0.46       10.42     13.32 o 
   3  11  14       38.55       49.01     21.31 o 
   4  11  14       75.66      109.27     32.72 o 
   5  11  14        3.86       17.35     14.46 o 
   6  11  14       11.28       -0.76     11.79 o 
   0  12  14        2.04       11.95     13.01 o 
   1  12  14       32.00       27.75     13.53 o 
   2  12  14       33.54       20.09     16.51 o 
   3  12  14       56.21       74.42     20.55 o 
   4  12  14       16.72       15.14     14.61 o 
   5  12  14        0.08       -1.14     10.88 o 
   6  12  14        2.05       15.75     16.28 o 
   0  13  14        1.49       -1.07      8.60 o 
   1  13  14       14.15       12.10      8.64 o 
   2  13  14        0.48       16.06     13.01 o 
   3  13  14       30.63       42.54     22.14 o 
   4  13  14        0.16        1.29      8.75 o 
   5  13  14        2.14        3.58     11.57 o 
   6  13  14       45.78       21.61     23.97 o 
   0  14  14       16.00       25.95     13.54 o 
   1  14  14        0.32       -4.50      7.27 o 
   2  14  14        3.75       -7.84      8.75 o 
   3  14  14        4.33        7.46     10.81 o 
   4  14  14       35.01       26.94     19.40 o 
   5  14  14       12.96       15.83     17.50 o 
   0  15  14        5.09       -6.39      8.14 o 
   1  15  14       12.94       14.21      9.28 o 
   2  15  14        1.95       -3.80      9.36 o 
   3  15  14        0.82       14.69     12.48 o 
   4  15  14       13.43       -2.21     11.64 o 
   5  15  14        2.11       -0.61     13.39 o 
   0  16  14       10.15       26.10     15.75 o 
   1  16  14        5.35       19.44     10.87 o 
   2  16  14        2.28       -4.11     10.42 o 
   3  16  14       12.22        0.46      9.59 o 
   4  16  14        2.91       18.72     14.84 o 
   0  17  14        4.74       17.58     13.70 o 
   1  17  14       20.33       23.82     11.93 o 
   2  17  14       22.33       21.08     13.62 o 
   3  17  14        8.45        2.97     14.53 o 
   0  18  14       23.73       23.21     16.21 o 
   1  18  14       18.76       38.02     13.12 o 
   2  18  14        1.00       -0.61      8.60 o 
   1   0  15       63.84       51.81     15.19 o 
   2   0  15       65.79       32.95     20.77 o 
   3   0  15       82.20       73.51     21.76 o 
   4   0  15      101.12      112.78     25.19 o 
   5   0  15       98.65       85.15     20.39 o 
   6   0  15        1.87       10.81     11.34 o 
   7   0  15       13.73       10.81     14.69 o 
   8   0  15       15.88       12.10     17.58 o 
   0   1  15       57.95       66.40     35.73 o 
   1   1  15      133.90      185.81     12.83 o 
   2   1  15      108.42      127.53     20.17 o 
   3   1  15      365.02      417.83     25.41 o 
   4   1  15      162.79      143.65     20.81 o 
   5   1  15      186.45      156.73     28.35 o 
   6   1  15        0.22       14.84     14.00 o 
   7   1  15        2.88       -0.60     11.26 o 
   8   1  15        9.77        1.94     10.84 o 
   0   2  15      214.63      194.89     24.35 o 
   1   2  15      140.33      108.82     16.76 o 
   2   2  15      131.11      201.28     29.91 o 
   3   2  15       45.59       51.21     15.37 o 
   4   2  15        7.69       13.77     13.16 o 
   5   2  15       41.28       19.86     19.94 o 
   6   2  15       25.56       17.88     16.21 o 
   7   2  15       20.77       14.99     17.05 o 
   8   2  15       34.88       24.50     18.72 o 
   0   3  15      288.88      264.53     29.60 o 
   1   3  15      649.45      635.14     28.04 o 
   2   3  15       99.53       84.92     25.72 o 
   3   3  15        6.85       -2.82     12.94 o 
   4   3  15      100.81      115.21     22.30 o 
   5   3  15       15.06       13.47     14.08 o 
   6   3  15       57.48       74.73     21.31 o 
   7   3  15        8.52        4.19     11.41 o 
   8   3  15       14.22       21.23     16.66 o 
   0   4  15      328.15      345.74     31.13 o 
   1   4  15      174.66      203.24     35.39 o 
   2   4  15       82.44       79.60     21.69 o 
   3   4  15      115.74       78.38     20.85 o 
   4   4  15      107.15      120.61     23.97 o 
   5   4  15       21.83        9.89     13.77 o 
   6   4  15       36.10       25.34     17.12 o 
   7   4  15       12.30       23.06     17.73 o 
   0   5  15      137.99      150.83     23.82 o 
   1   5  15       45.45       41.46     11.06 o 
   2   5  15      100.93      138.35     21.69 o 
   3   5  15      437.02      507.70     37.82 o 
   4   5  15       21.69       27.39     17.96 o 
   5   5  15        2.79        1.52     10.27 o 
   6   5  15       26.08       16.82     14.69 o 
   7   5  15       33.16       38.88     18.87 o 
   0   6  15       24.87       29.83     17.20 o 
   1   6  15       92.81       70.32     15.09 o 
   2   6  15      143.98      174.87     29.15 o 
   3   6  15       94.61       84.85     28.38 o 
   4   6  15        2.79       -9.97      9.97 o 
   5   6  15        1.86       20.32     13.85 o 
   6   6  15       11.37       23.21     16.51 o 
   7   6  15       21.14       19.56     18.49 o 
   0   7  15      232.00      256.31     27.09 o 
   1   7  15      246.67      269.95     19.50 o 
   2   7  15       21.30       12.33     16.89 o 
   3   7  15       11.00       -1.90     12.48 o 
   4   7  15        5.93       -6.47     11.87 o 
   5   7  15       96.99       85.53     22.30 o 
   6   7  15        2.76        0.00     11.41 o 
   7   7  15        4.95       -5.63     10.35 o 
   0   8  15      343.65      373.06     31.58 o 
   1   8  15      279.67      287.33     19.84 o 
   2   8  15       10.35        0.68      9.51 o 
   3   8  15      181.51      163.46     24.58 o 
   4   8  15       23.77       21.61     15.30 o 
   5   8  15        0.44        3.20     13.16 o 
   6   8  15        4.24        2.05     13.47 o 
   7   8  15        7.72        3.20     13.93 o 
   0   9  15      206.23      288.34     28.00 o 
   1   9  15      105.06      127.04     14.70 o 
   2   9  15       62.90       93.14     25.34 o 
   3   9  15      301.41      358.67     32.19 o 
   4   9  15       44.88       33.48     20.55 o 
   5   9  15        5.41        2.21     10.42 o 
   6   9  15        9.73       -2.82     10.81 o 
   7   9  15        4.47       12.33     14.61 o 
   0  10  15       15.14        1.90     12.56 o 
   1  10  15       12.33       14.70      9.59 o 
   2  10  15       35.53       20.09     15.90 o 
   3  10  15       87.61       66.89     24.05 o 
   5  10  15       25.61       21.00     13.70 o 
   6  10  15       23.46       11.03     15.60 o 
   0  11  15       23.99       32.19     17.58 o 
   1  11  15       90.88      111.44     19.40 o 
   2  11  15       31.37       47.94     17.35 o 
   3  11  15       57.20       73.74     18.26 o 
   4  11  15        0.31       17.12     14.46 o 
   5  11  15        4.60       15.68     15.22 o 
   6  11  15        1.67       -4.34     12.18 o 
   0  12  15       14.23       20.09     13.70 o 
   1  12  15        1.96        4.39      6.98 o 
   2  12  15       15.33        0.30     12.94 o 
   3  12  15       40.62       78.15     27.24 o 
   4  12  15       11.24        3.96     11.34 o 
   5  12  15        5.89       12.86     14.46 o 
   6  12  15        1.22        5.25     16.13 o 
   0  13  15        0.49       -7.46      9.74 o 
   1  13  15       18.97       19.13     12.60 o 
   2  13  15        7.24       11.87     13.85 o 
   3  13  15       12.42       10.27     12.25 o 
   4  13  15        4.48       -1.22     11.49 o 
   5  13  15       26.74       42.39     27.55 o 
   0  14  15       30.19       30.74     17.05 o 
   1  14  15       35.71       35.76     13.09 o 
   3  14  15        1.91        5.63     11.26 o 
   4  14  15        6.33       -8.29      8.29 o 
   5  14  15       15.90       17.05     16.28 o 
   0  15  15       39.31       24.81     17.35 o 
   1  15  15       18.57       17.68     15.33 o 
   2  15  15       17.79       26.94     15.68 o 
   3  15  15        6.66       18.19     14.61 o 
   4  15  15       43.84       45.12     26.25 o 
   0  16  15        6.01       -7.99      7.99 o 
   1  16  15       13.79       13.83     10.64 o 
   2  16  15        4.44        3.42      9.51 o 
   3  16  15       16.16       12.56     12.94 o 
   0  17  15        4.12       -0.30     12.18 o 
   1  17  15       37.67       44.78     15.96 o 
   2  17  15       32.85       44.52     24.05 o 
   0   0  16        7.09        1.83     16.06 o 
   1   0  16       57.66       38.05     17.98 o 
   2   0  16      162.39      192.07     26.25 o 
   3   0  16      187.93      185.53     27.55 o 
   4   0  16        2.43        5.25     13.85 o 
   5   0  16       57.31       33.63     22.45 o 
   6   0  16        0.45       -5.86      8.83 o 
   7   0  16       64.49       35.77     22.75 o 
   0   1  16      371.84      388.26     23.27 o 
   1   1  16       29.44       16.83      8.31 o 
   2   1  16        6.61        5.32      9.54 o 
   3   1  16      104.99       82.83     19.42 o 
   4   1  16       99.13       54.73     20.05 o 
   5   1  16       13.71        7.11     10.49 o 
   6   1  16      129.92       56.94     19.90 o 
   7   1  16       11.94       17.77     10.50 o 
   0   2  16       20.98       13.62     14.69 o 
   1   2  16       41.72       54.16     14.85 o 
   2   2  16       57.64       24.81     24.96 o 
   3   2  16       67.01       57.99     20.01 o 
   4   2  16       33.76       30.21     19.40 o 
   5   2  16       14.52       12.56     13.93 o 
   6   2  16        6.45       14.31     13.70 o 
   7   2  16       11.49        6.39     11.95 o 
   0   3  16       22.03       27.62     16.36 o 
   1   3  16       57.70       35.22     14.36 o 
   2   3  16      110.08      130.36     21.76 o 
   3   3  16       48.84       43.83     19.86 o 
   4   3  16       32.11       26.10     18.42 o 
   5   3  16       92.37       35.46     22.52 o 
   6   3  16       15.70       26.56     19.25 o 
   7   3  16       17.56       18.95     18.87 o 
   0   4  16      198.23      190.17     29.37 o 
   1   4  16      345.16      362.06     22.25 o 
   2   4  16      126.99      154.40     30.59 o 
   3   4  16       13.56       12.63     14.61 o 
   4   4  16       26.40       20.47     16.13 o 
   5   4  16        1.61       27.39     17.73 o 
   6   4  16        5.85        1.67     12.40 o 
   7   4  16       38.53       25.80     24.20 o 
   0   5  16       89.85       61.87     19.40 o 
   1   5  16      133.87      166.56     16.90 o 
   2   5  16       38.60       52.73     19.86 o 
   3   5  16       96.42       90.71     21.38 o 
   4   5  16       51.26       43.45     17.58 o 
   5   5  16       33.34       54.18     25.26 o 
   6   5  16        5.96       -8.52      8.75 o 
   7   5  16        2.09        6.92     12.33 o 
   0   6  16      160.57      175.56     27.24 o 
   1   6  16      123.37      121.62     19.06 o 
   2   6  16      262.78      280.43     34.78 o 
   3   6  16       76.47      101.13     24.50 o 
   4   6  16      155.28      139.49     34.09 o 
   5   6  16       11.47       20.55     17.43 o 
   6   6  16       46.42       28.54     20.17 o 
   7   6  16       15.36        4.41     13.32 o 
   0   7  16       29.47       15.75     17.50 o 
   1   7  16       23.91       36.23     15.60 o 
   2   7  16       12.78        2.51     15.90 o 
   3   7  16        0.74        3.12      9.59 o 
   4   7  16        5.32       13.93     16.06 o 
   5   7  16        2.94       12.63     14.53 o 
   6   7  16       18.77       20.39     15.83 o 
   7   7  16        0.21       20.93     12.25 o 
   0   8  16        7.36        3.35     12.71 o 
   1   8  16      178.48      186.81     18.36 o 
   2   8  16      117.28      128.07     25.26 o 
   3   8  16       85.12      115.21     24.88 o 
   4   8  16      131.94      108.67     28.69 o 
   5   8  16        4.16       12.40     13.09 o 
   6   8  16       15.90        8.90     17.58 o 
   0   9  16       15.48       16.21     13.47 o 
   1   9  16       37.69       40.25     15.23 o 
   2   9  16       42.36       26.86     20.17 o 
   3   9  16       72.46       62.70     20.47 o 
   4   9  16       11.35       -0.91     13.93 o 
   5   9  16       38.47       27.93     21.08 o 
   6   9  16        5.15       -8.90     12.33 o 
   0  10  16       83.17       80.43     18.95 o 
   1  10  16      122.71      163.20     19.21 o 
   2  10  16        9.30       -6.32     10.12 o 
   3  10  16        4.85       10.96     13.32 o 
   4  10  16       43.40        4.64     13.85 o 
   5  10  16       36.14        9.59     17.27 o 
   6  10  16        0.48       -4.79      9.44 o 
   0  11  16        3.82       10.58     12.18 o 
   1  11  16        0.71       10.82      8.31 o 
   2  11  16        1.13        6.77     18.26 o 
   3  11  16       12.36        7.91     13.54 o 
   4  11  16        9.58       38.81     22.07 o 
   5  11  16        2.22       -5.40      9.51 o 
   0  12  16        1.01       17.65     13.24 o 
   1  12  16       16.07       10.74      9.06 o 
   2  12  16       60.79       96.64     22.07 o 
   3  12  16        4.60       -4.49     11.26 o 
   5  12  16       16.48       21.99     13.32 o 
   0  13  16        5.34       -2.13     10.42 o 
   1  13  16       21.36        8.48     10.44 o 
   2  13  16       12.32       28.76     15.75 o 
   3  13  16       31.40        5.33     15.14 o 
   4  13  16        7.25       -7.91      9.66 o 
   0  14  16       13.33       12.56     13.85 o 
   1  14  16        5.93       17.65     15.68 o 
   2  14  16       12.06        4.19     14.31 o 
   3  14  16       22.50        3.27     11.41 o 
   4  14  16       12.61       19.10     18.87 o 
   0  15  16        3.25       22.22     15.14 o 
   1  15  16        0.27        6.60      8.57 o 
   2  15  16        7.92       -1.75     13.62 o 
   3  15  16       15.87       -7.46     12.10 o 
   0  16  16       15.70       19.25     14.84 o 
   1  16  16       23.58        9.82     14.04 o 
   2  16  16       12.31       19.02     17.12 o 
   1   0  17       20.67       13.26     10.97 o 
   2   0  17       28.36        9.97     17.12 o 
   3   0  17        0.01       -0.15     12.94 o 
   4   0  17        0.20       12.40     13.16 o 
   5   0  17       36.75        9.66     15.14 o 
   6   0  17       92.75       60.57     27.47 o 
   7   0  17        7.01       11.72     16.74 o 
   0   1  17       23.33       25.16     16.33 o 
   1   1  17       80.06      104.92     11.72 o 
   2   1  17      112.14       89.46     19.01 o 
   3   1  17        9.70        3.91      8.26 o 
   4   1  17       43.18       28.02     15.92 o 
   5   1  17       23.63       24.51     12.36 o 
   6   1  17       36.35       12.98     12.62 o 
   7   1  17       10.50        2.27     10.94 o 
   0   2  17      165.15      200.29     28.46 o 
   1   2  17        4.65        5.74      8.98 o 
   2   2  17       11.38        5.48     13.77 o 
   3   2  17       11.67        8.37     12.86 o 
   4   2  17       18.98       15.07     17.43 o 
   5   2  17       49.46       39.80     22.37 o 
   6   2  17       18.29       -2.21     11.19 o 
   7   2  17        5.29       27.24     16.51 o 
   0   3  17      216.65      213.39     30.67 o 
   1   3  17       12.64       -3.43      7.95 o 
   2   3  17      117.02      178.75     24.73 o 
   3   3  17       19.18       13.01     14.91 o 
   4   3  17       16.73       30.29     17.20 o 
   5   3  17       20.30       11.26     15.52 o 
   6   3  17       21.31       19.10     19.33 o 
   7   3  17       15.24       17.88     17.12 o 
   0   4  17       17.18       15.14     14.00 o 
   1   4  17       73.65       47.37     20.66 o 
   2   4  17      146.30      186.44     34.02 o 
   3   4  17        4.03        3.04     11.03 o 
   4   4  17       14.93        5.25     14.00 o 
   5   4  17        9.45       13.16     13.47 o 
   6   4  17        7.25       30.82     16.36 o 
   7   4  17        8.58       13.85     17.35 o 
   0   5  17       11.70       14.61     12.33 o 
   1   5  17       30.31       35.27     12.77 o 
   2   5  17        2.62        3.73     13.70 o 
   3   5  17       84.26       32.49     26.71 o 
   4   5  17       77.34       28.08     22.68 o 
   5   5  17        2.58       -2.74      8.29 o 
   6   5  17       13.50       23.44     19.10 o 
   0   6  17       64.17       24.20     27.09 o 
   1   6  17      176.23      192.16     19.23 o 
   2   6  17      119.78       85.08     30.13 o 
   3   6  17       11.61       -4.11     11.57 o 
   4   6  17       25.53       -7.69     12.40 o 
   5   6  17       14.32       29.83     16.51 o 
   0   7  17       19.39        5.86     13.62 o 
   1   7  17       53.38       45.57     15.33 o 
   2   7  17        0.88       13.47     15.45 o 
   3   7  17      127.51      152.73     24.96 o 
   4   7  17      100.41      100.60     29.98 o 
   5   7  17       12.55        1.37     12.78 o 
   6   7  17        4.68       19.25     15.75 o 
   0   8  17      259.76      286.82     27.93 o 
   1   8  17       78.83       75.92     16.59 o 
   2   8  17       71.73      113.69     22.07 o 
   3   8  17        7.81       -7.38      7.38 o 
   4   8  17        1.46        0.84     10.12 o 
   5   8  17        5.75       -5.10     11.03 o 
   6   8  17        8.33        1.98     13.93 o 
   0   9  17       52.53       64.30     18.11 o 
   1   9  17       11.33        8.88      9.43 o 
   2   9  17        7.55       13.39     14.84 o 
   3   9  17       51.32       31.96     22.07 o 
   4   9  17        9.75        5.48     14.76 o 
   5   9  17        6.84        7.53     10.81 o 
   6   9  17       13.41       36.98     17.35 o 
   0  10  17       44.79       82.87     19.33 o 
   1  10  17       19.64        7.97     10.46 o 
   2  10  17       27.98       24.43     15.22 o 
   3  10  17        0.78      -10.35     10.35 o 
   4  10  17       24.21       52.35     21.99 o 
   5  10  17        0.51       -9.74      9.74 o 
   0  11  17        2.85        8.37     11.11 o 
   1  11  17        5.79       10.88      8.22 o 
   2  11  17       27.41       17.05     17.50 o 
   3  11  17        4.68       10.35     13.62 o 
   4  11  17       29.46       27.70     19.33 o 
   5  11  17        8.98       12.02     15.22 o 
   0  12  17        7.89        1.98     10.42 o 
   1  12  17       30.93       24.64     25.68 o 
   2  12  17       36.64       67.42     20.62 o 
   3  12  17        0.87       -9.66      9.66 o 
   4  12  17        1.69        6.16     14.00 o 
   0  13  17        0.36       -1.29      8.45 o 
   1  13  17       24.48       22.36     10.69 o 
   2  13  17        0.26       -0.61      9.51 o 
   3  13  17       15.45        7.23     14.99 o 
   4  13  17       14.11       -5.40     11.49 o 
   0  14  17        0.19        3.35     10.81 o 
   1  14  17       16.98        5.01      8.86 o 
   2  14  17       37.91       29.68     15.60 o 
   3  14  17       24.60       43.68     24.20 o 
   0  15  17       55.58       80.66     20.85 o 
   1  15  17        5.72        3.68      9.45 o 
   2  15  17       30.67       19.48     21.69 o 
   0  16  17        2.89       12.02     15.52 o 
   0   0  18      140.81      183.62     25.19 o 
   1   0  18       16.43       22.53     12.78 o 
   2   0  18       17.38       10.81     14.00 o 
   3   0  18        7.13       -7.91     10.27 o 
   4   0  18       12.89        6.01     11.03 o 
   5   0  18        2.88      -11.03     14.15 o 
   6   0  18       27.73        8.60     19.63 o 
   0   1  18       24.20       25.73     12.40 o 
   1   1  18       86.87       74.86     13.35 o 
   2   1  18      134.75      121.62     37.44 o 
   3   1  18        6.14        1.12      8.47 o 
   4   1  18        1.93       -3.32      8.83 o 
   5   1  18       55.07       53.92     15.33 o 
   6   1  18       13.97       13.88     12.56 o 
   0   2  18      105.97      109.20     23.97 o 
   1   2  18      164.71      147.28     17.72 o 
   2   2  18       66.70       69.10     23.21 o 
   3   2  18       52.93       59.58     20.01 o 
   4   2  18       13.68       14.46     12.56 o 
   5   2  18       32.28       31.50     19.94 o 
   6   2  18       12.34       -0.15     13.85 o 
   0   3  18      119.73       97.79     27.17 o 
   1   3  18       18.31        9.01      9.69 o 
   2   3  18       29.58        8.98     18.57 o 
   3   3  18      122.68      115.36     23.97 o 
   4   3  18       50.84       28.84     22.07 o 
   5   3  18        7.77       18.03     15.22 o 
   6   3  18        1.05       -8.07      9.21 o 
   0   4  18       12.98       15.45     17.65 o 
   1   4  18        5.73       -0.09      7.64 o 
   2   4  18      106.04      114.53     21.46 o 
   3   4  18       43.14       41.85     17.58 o 
   4   4  18       21.35        8.37     13.01 o 
   5   4  18       15.63        5.94     15.07 o 
   6   4  18        0.33        2.97     10.50 o 
   0   5  18       43.18       22.22     14.91 o 
   1   5  18       41.98       43.53     13.56 o 
   2   5  18       41.62       33.18     19.25 o 
   3   5  18       27.57       24.12     17.73 o 
   4   5  18       19.23       26.33     18.57 o 
   5   5  18        0.34        1.22     10.96 o 
   6   5  18        1.84       15.98     13.32 o 
   0   6  18      305.39      391.01     36.07 o 
   1   6  18        3.39       11.21     13.09 o 
   2   6  18        0.28       16.21     13.09 o 
   3   6  18       20.65        6.39     14.53 o 
   4   6  18       26.78       25.57     19.63 o 
   5   6  18       21.50        3.12     12.78 o 
   6   6  18        0.35       16.51     16.21 o 
   0   7  18        2.61        4.19     12.63 o 
   1   7  18      125.84      153.54     21.46 o 
   2   7  18       19.50       79.44     18.64 o 
   3   7  18        4.79        3.65     15.52 o 
   4   7  18       30.06       43.45     25.49 o 
   5   7  18        2.21       -6.09     11.79 o 
   6   7  18        7.59      -10.27     10.58 o 
   0   8  18        0.61        1.14     10.96 o 
   1   8  18       13.38        6.23      9.16 o 
   2   8  18       17.27        4.79     12.63 o 
   3   8  18        6.69      -12.78     12.78 o 
   4   8  18        8.97       -4.11     11.49 o 
   5   8  18        2.28        4.64     12.78 o 
   0   9  18       43.73       54.86     19.02 o 
   1   9  18       31.79       24.55     11.17 o 
   2   9  18        5.49       -2.82     10.58 o 
   3   9  18       22.12        7.84     14.69 o 
   4   9  18       13.94        6.01     16.21 o 
   5   9  18        1.45       -3.35     10.73 o 
   0  10  18        0.06       -5.25      9.44 o 
   1  10  18       20.16       21.46     19.14 o 
   2  10  18        7.11        2.59     12.40 o 
   3  10  18       17.51      -11.79     13.93 o 
   4  10  18        5.22       30.67     18.41 o 
   5  10  18       14.89       13.09     18.26 o 
   0  11  18        1.91        1.37     10.20 o 
   1  11  18        5.08       13.17      9.66 o 
   2  11  18       23.54       19.94     16.28 o 
   3  11  18       17.45       37.74     23.36 o 
   4  11  18        4.96       13.62     14.00 o 
   0  12  18        3.61       18.41     14.84 o 
   1  12  18        8.66        1.98      8.42 o 
   2  12  18       12.39       -2.74     11.49 o 
   3  12  18       16.85       28.31     17.43 o 
   4  12  18        3.89       -1.75     12.18 o 
   0  13  18        7.75       15.68     12.63 o 
   1  13  18        3.56       -0.08      6.57 o 
   2  13  18       39.61       55.02     29.68 o 
   3  13  18       36.80       31.05     23.21 o 
   0  14  18       10.91       23.67     15.30 o 
   1  14  18        7.88       18.99     14.50 o 
   2  14  18        9.27       20.32     15.22 o 
   1   0  19       23.91       28.55     13.37 o 
   2   0  19        0.58       -3.42     12.63 o 
   3   0  19        4.04       16.97     15.37 o 
   4   0  19        4.90       -9.66     10.50 o 
   5   0  19       19.08       15.90     17.20 o 
   6   0  19        5.04        1.07      8.90 o 
   0   1  19        0.19       -5.22      8.83 o 
   1   1  19      169.51      156.63     14.90 o 
   2   1  19       23.45       15.21     12.03 o 
   3   1  19       84.91       98.01     40.26 o 
   4   1  19        2.43       -6.99      9.32 o 
   5   1  19       33.81       15.15     10.14 o 
   6   1  19        2.09        6.85      9.35 o 
   0   2  19        0.34       -2.89      8.29 o 
   1   2  19       29.87       21.56     12.72 o 
   2   2  19       27.12       23.82     21.00 o 
   3   2  19        7.33       16.59     15.60 o 
   4   2  19        5.33       48.24     22.22 o 
   5   2  19        3.40       -4.64     10.88 o 
   6   2  19       12.46       10.73     15.37 o 
   0   3  19        0.27        6.77     13.62 o 
   1   3  19       22.63       18.57     19.52 o 
   2   3  19       81.82      161.55     30.21 o 
   3   3  19        5.95        2.66     13.16 o 
   4   3  19       28.53       31.81     24.27 o 
   5   3  19       18.50        8.60     14.99 o 
   6   3  19        9.60       -2.13     11.72 o 
   0   4  19        0.54        7.61     15.45 o 
   1   4  19       32.29       15.27     10.68 o 
   2   4  19       67.23       99.69     21.61 o 
   3   4  19        6.66        2.66      9.97 o 
   4   4  19        6.53       18.64     16.74 o 
   5   4  19        7.48        8.67     13.01 o 
   0   5  19        2.05        8.52     12.33 o 
   1   5  19       37.07       33.06     13.83 o 
   2   5  19       29.65       30.21     21.23 o 
   3   5  19        3.54       -3.50      9.59 o 
   4   5  19        8.73       20.32     15.30 o 
   5   5  19        0.08       10.65     13.47 o 
   0   6  19       16.93       15.83     13.62 o 
   1   6  19      134.00      122.53     20.59 o 
   2   6  19       20.76       19.18     17.20 o 
   3   6  19       74.87       88.50     26.86 o 
   4   6  19       11.45       15.98     16.51 o 
   5   6  19       11.60        4.79     10.35 o 
   0   7  19        3.82        0.00     12.94 o 
   1   7  19        4.75       -2.90      6.12 o 
   2   7  19        4.61      -12.18     12.18 o 
   3   7  19       96.54       84.54     24.81 o 
   4   7  19       14.43       23.59     20.85 o 
   5   7  19        0.24       -1.67     10.81 o 
   0   8  19        1.50       -3.35     10.88 o 
   1   8  19       37.81       18.81     12.41 o 
   2   8  19        4.55        2.05     10.88 o 
   3   8  19       68.53       74.42     27.93 o 
   4   8  19       12.63       -4.72     16.36 o 
   5   8  19        4.83       -5.48      9.28 o 
   0   9  19        9.32       -2.89     11.49 o 
   1   9  19        1.07       -1.60      7.28 o 
   2   9  19        2.52        2.13     12.48 o 
   3   9  19        7.59        6.24     12.33 o 
   4   9  19       10.67       11.26     15.68 o 
   0  10  19        3.50       -3.50      9.13 o 
   1  10  19        3.71        7.71     11.15 o 
   2  10  19       45.22       79.67     24.05 o 
   3  10  19       14.76       32.87     15.37 o 
   4  10  19       18.69       22.30     17.73 o 
   0  11  19        1.23       -8.29      8.29 o 
   1  11  19        4.19       13.20      9.58 o 
   2  11  19       15.11       12.02     15.07 o 
   3  11  19       17.14       40.25     23.59 o 
   0  12  19        9.85       -6.24      9.97 o 
   1  12  19        7.21       11.15     10.42 o 
   2  12  19        2.09       -7.61     12.18 o 
   3  12  19        6.84        1.52     12.18 o 
   0  13  19        3.23       -0.46      9.36 o 
   1  13  19        5.43       -0.86      7.68 o 
   0   0  20        2.63      -10.73     10.73 o 
   1   0  20        2.13       -4.08      7.97 o 
   2   0  20        1.11       -0.91     14.00 o 
   3   0  20        8.76        9.97     13.01 o 
   4   0  20        0.45       -7.69      8.52 o 
   5   0  20        7.49       -3.73     12.71 o 
   0   1  20        1.20        4.18     10.43 o 
   1   1  20       30.68       16.74      9.35 o 
   2   1  20       64.48       70.96     20.38 o 
   3   1  20       94.52       74.23     20.70 o 
   4   1  20       92.09      137.92     31.58 o 
   5   1  20        4.89        8.31      9.38 o 
   0   2  20       65.76       53.19     25.72 o 
   1   2  20        1.39        6.33      9.47 o 
   2   2  20       71.96       93.45     34.93 o 
   3   2  20        7.42        1.60     11.34 o 
   4   2  20        1.54       -7.38     11.34 o 
   5   2  20        3.65        3.20     14.38 o 
   0   3  20      139.86      115.29     33.79 o 
   1   3  20       47.81       37.44     16.25 o 
   2   3  20       73.84       54.48     26.79 o 
   3   3  20        4.49       27.01     15.22 o 
   4   3  20        9.05       29.91     17.27 o 
   5   3  20        2.61        8.29     15.60 o 
   0   4  20        0.02        2.21     11.34 o 
   1   4  20       28.42       31.55     14.76 o 
   2   4  20       40.24       70.01     25.49 o 
   3   4  20        8.28       11.03     15.07 o 
   4   4  20        4.32       19.86     17.73 o 
   5   4  20        4.06       -4.03     11.11 o 
   0   5  20      172.09      151.44     31.50 o 
   1   5  20        8.82        8.90      9.66 o 
   2   5  20       42.46       27.17     22.83 o 
   3   5  20       44.79        8.60     17.96 o 
   4   5  20        0.55        4.87     12.86 o 
   5   5  20       24.38       20.47     19.56 o 
   0   6  20        2.41        9.28     15.07 o 
   1   6  20       32.02       27.67     12.56 o 
   2   6  20       29.78       36.83     16.51 o 
   3   6  20       16.52       16.74     18.57 o 
   4   6  20        6.58      -11.87     11.87 o 
   0   7  20       32.85       43.15     18.87 o 
   1   7  20        2.69       14.07     10.03 o 
   2   7  20       14.48        8.83     12.63 o 
   3   7  20        5.03       -2.44      7.76 o 
   4   7  20       30.92       24.27     20.85 o 
   0   8  20        1.90       -8.45     10.50 o 
   1   8  20       32.87       26.85     12.61 o 
   2   8  20       59.55       54.48     28.31 o 
   3   8  20       19.48       19.18     14.91 o 
   4   8  20       14.36       -6.77     16.74 o 
   0   9  20        5.33       -7.23     12.33 o 
   1   9  20        2.65       -5.84      7.19 o 
   2   9  20        3.97        3.50     14.99 o 
   3   9  20       17.79        9.06     15.14 o 
   0  10  20       35.60       13.09     14.23 o 
   1  10  20        7.82       14.36     10.10 o 
   2  10  20        8.74        4.64     13.54 o 
   3  10  20        5.91       -0.61     13.93 o 
   0  11  20        0.21        5.40     10.35 o 
   1  11  20        5.20        2.98      8.65 o 
   2  11  20        3.96       13.39     14.08 o 
   0  12  20        3.08       11.72     10.73 o 
   1  12  20        7.57       10.44     11.28 o 
   1   0  21       17.65       40.43     31.16 o 
   2   0  21        1.65        2.66     13.39 o 
   3   0  21       16.46       11.11     14.84 o 
   4   0  21        6.19       27.93     18.95 o 
   0   1  21       15.10       17.60     11.58 o 
   1   1  21        2.21        8.71      5.95 o 
   2   1  21        4.81        3.25      7.07 o 
   3   1  21       14.55       12.44     10.48 o 
   4   1  21        3.38        5.92      9.59 o 
   0   2  21        0.33        6.32     13.62 o 
   1   2  21        8.47        3.56      8.85 o 
   2   2  21       13.60       13.62     16.97 o 
   3   2  21       25.67       35.54     19.48 o 
   4   2  21       14.84       19.25     19.63 o 
   0   3  21       58.76       38.73     22.90 o 
   1   3  21       28.05       14.35     12.31 o 
   2   3  21        6.67       14.76     12.94 o 
   3   3  21        7.34       -5.02      9.06 o 
   4   3  21        6.56       -2.51     11.72 o 
   0   4  21        4.34        4.26     15.14 o 
   1   4  21       18.58       13.75     10.36 o 
   2   4  21        3.41       -9.74      9.74 o 
   3   4  21       11.00       17.12     16.36 o 
   0   5  21        1.31        5.48     10.88 o 
   1   5  21        7.03       -1.28      8.75 o 
   2   5  21       17.34        5.10     14.31 o 
   3   5  21        2.31        0.30     11.26 o 
   4   5  21        6.01       11.57     13.32 o 
   0   6  21       11.11        1.52     12.18 o 
   1   6  21        1.68        2.98      7.29 o 
   2   6  21       21.98       22.68     19.18 o 
   3   6  21        4.80       -1.07     10.58 o 
   0   7  21        2.53       -2.21      9.59 o 
   1   7  21        1.04       -3.61      6.94 o 
   2   7  21       11.10        4.57     12.18 o 
   3   7  21       22.49       17.65     19.48 o 
   0   8  21        0.60        8.29     14.38 o 
   1   8  21        8.89       22.95     12.21 o 
   2   8  21        8.48       13.62     15.37 o 
   3   8  21        3.52       17.96     16.28 o 
   0   9  21        3.25       -6.54     11.79 o 
   1   9  21        6.01        3.68      8.63 o 
   2   9  21       18.91       32.34     20.47 o 
   0  10  21        1.77        6.62     14.15 o 
   1  10  21        4.38       -1.72      7.94 o 
   0   0  22        9.33      -10.73     12.18 o 
   1   0  22       27.91       18.90     14.17 o 
   2   0  22        6.66       -3.04     12.94 o 
   3   0  22       89.80       57.15     32.04 o 
   0   1  22        8.47       -4.88     11.91 o 
   1   1  22        9.37        6.69      6.96 o 
   2   1  22       16.67       24.29     17.69 o 
   3   1  22       15.11        7.68     11.81 o 
   0   2  22        0.12      -14.23     14.76 o 
   1   2  22        2.75        3.14      9.51 o 
   2   2  22        8.45       16.28     17.27 o 
   3   2  22        1.72       11.49     13.62 o 
   0   3  22        3.14       13.77     14.15 o 
   1   3  22       10.76        7.59      9.84 o 
   2   3  22        2.04       -6.09     11.41 o 
   3   3  22        6.38       -9.89      9.89 o 
   0   4  22        5.58        8.83     13.09 o 
   1   4  22        9.19       11.94      9.86 o 
   2   4  22       48.50      104.56     25.34 o 
   3   4  22       12.62       -2.89     14.00 o 
   0   5  22       16.70       12.10     11.41 o 
   1   5  22        9.40       11.76     10.90 o 
   2   5  22        2.87       -9.36     10.27 o 
   3   5  22        6.03        0.15     13.24 o 
   0   6  22        0.02       12.25     12.63 o 
   1   6  22        6.60       13.46      9.10 o 
   2   6  22        2.36        6.39     13.62 o 
   0   7  22        4.19       13.16     12.71 o 
   1   7  22        0.77        9.57      9.74 o 
   2   7  22       11.11       41.02     22.30 o 
   0   8  22       14.15       16.59     14.99 o 
   1   8  22       13.96       21.01     11.30 o 
   1   0  23        2.93       14.33     11.37 o 
   2   0  23        0.03       -0.53     15.90 o 
   0   1  23       18.16       13.29     11.52 o 
   1   1  23        8.84        8.43      7.14 o 
   2   1  23       42.96       41.91     15.78 o 
   0   2  23       13.84       23.21     19.02 o 
   1   2  23        1.18       -0.64     11.83 o 
   2   2  23        5.10       11.49     14.69 o 
   0   3  23        3.95       -5.55     13.32 o 
   1   3  23        9.88        7.47     12.18 o 
   0   4  23        1.05       -5.02     12.25 o 
   1   4  23        9.22       -2.13      9.40 o 
   0   5  23        0.43       -3.27     10.96 o 
                                                 
